# Supplementary material for: Piperazine-1,4-diium pyridine-2,3-dicarboxyl­ate methanol monosolvate
Source: Acta Crystallogr Sect E Struct Rep Online. 2011 Apr 13;67(Pt 5):o1122. doi: 10.1107/S1600536811012384 (PMC3089228; doi:10.1107/S1600536811012384)
Supplement: Supplementary file 1 [file e-67-o1122-sup1.cif]

##############################################################################
#                                                                            #
# This CIF contains the data in a paper accepted for publication in          #
# Acta Crystallographica Section E. It conforms to the requirements of       #
# Notes for Authors for Acta Crystallographica Section E, and has been       #
# peer reviewed under the auspices of the IUCr Commission on Journals.       #
#                                                                            #
# Full details of the Crystallographic Information File format               #
# are given in the paper "The Crystallographic Information File (CIF):       #
# a New Standard Archive File for Crystallography" by S. R. Hall, F. H.      #
# Allen and I. D. Brown [Acta Cryst. (1991), A47, 655-685].                  #
#                                                                            #
# The current version of the core CIF dictionary is obtainable from          #
# ftp://ftp.iucr.org/pub/cif_core.dic.                                       #
#                                                                            #
# Software is freely available for graphical display of the structure(s)     #
# in this CIF. For information consult the CIF software page                 #
# http://www.iucr.org/resources/cif/software.                                #
#                                                                            #
# This file may be used for bona fide research purposes within the           #
# scientific community so long as proper attribution is given to the journal # 
# article from which it was obtained.                                        #
#                                                                            #
##############################################################################
data_I
_audit_creation_method     SHELXL-97
_chemical_name_systematic
;
Piperazine-1,4-diium pyridine-2,3-dicarboxylate methanol monosolvate
;
_chemical_name_common     ?
_chemical_formula_moiety     'C7 H3 N1 O4, C4 H12 N2, C H4 O'
_chemical_formula_sum     'C12 H19 N3 O5'
_chemical_formula_iupac     'C4 H12 N2 2+, C7 H3 N O4 2-, C H4 O'
_chemical_formula_weight     285.30
_chemical_melting_point     ?
_symmetry_cell_setting     monoclinic
_symmetry_space_group_name_H-M     'P 21/n'
_symmetry_space_group_name_Hall     '-P 2yn'
loop_
    _symmetry_equiv_pos_as_xyz
    'x, y, z'
    '-x+1/2, y+1/2, -z+1/2'
    '-x, -y, -z'
    'x-1/2, -y-1/2, z-1/2'
_cell_length_a     8.2541(6)
_cell_length_b     11.8988(8)
_cell_length_c     13.8197(9)
_cell_angle_alpha     90.00
_cell_angle_beta     90.288(2)
_cell_angle_gamma     90.00
_cell_volume     1357.27(16)
_cell_formula_units_Z     4
_cell_measurement_reflns_used     7483
_cell_measurement_theta_min     2.26
_cell_measurement_theta_max     28.12
_cell_measurement_temperature     100(2)
_exptl_crystal_description     'prism'
_exptl_crystal_colour     'colourless'
_exptl_crystal_size_max     0.25
_exptl_crystal_size_mid     0.20
_exptl_crystal_size_min     0.10
_exptl_crystal_density_diffrn     1.396
_exptl_crystal_density_meas     ?
_exptl_crystal_density_method     'not measured'
_exptl_crystal_F_000     608
_exptl_absorpt_coefficient_mu     0.109
_exptl_absorpt_correction_type     none
_exptl_absorpt_process_details     ?
_exptl_absorpt_correction_T_min     ?
_exptl_absorpt_correction_T_max     ?
_exptl_special_details
;
;
_diffrn_ambient_temperature     100(2)
_diffrn_radiation_type     MoK\a
_diffrn_radiation_wavelength     0.71073
_diffrn_radiation_source     'fine-focus sealed tube'
_diffrn_radiation_monochromator     graphite
_diffrn_measurement_device_type     'Bruker SMART APEXII'
_diffrn_measurement_method     '\f and \w'
_diffrn_detector_area_resol_mean     8.3
_diffrn_reflns_number     16044
_diffrn_reflns_av_R_equivalents     0.0229
_diffrn_reflns_av_sigmaI/netI     0.0173
_diffrn_reflns_theta_min     2.26
_diffrn_reflns_theta_max     29.00
_diffrn_reflns_theta_full     29.00
_diffrn_measured_fraction_theta_max     0.991
_diffrn_measured_fraction_theta_full     0.991
_diffrn_reflns_limit_h_min     -11
_diffrn_reflns_limit_h_max     11
_diffrn_reflns_limit_k_min     -16
_diffrn_reflns_limit_k_max     16
_diffrn_reflns_limit_l_min     -18
_diffrn_reflns_limit_l_max     18
_diffrn_standards_number     ?
_diffrn_standards_interval_count     ?
_diffrn_standards_interval_time     ?
_diffrn_standards_decay_%     ?
_refine_special_details
;
Refinement of <i>F</i>^2^ against ALL reflections. The weighted <i>R</i>-factor
<i>wR</i> and goodness of fit <i>S</i> are based on <i>F</i>^2^, conventional
<i>R</i>-factors <i>R</i> are based on <i>F</i>, with <i>F</i> set to zero for
negative <i>F</i>^2^. The threshold expression of <i>F</i>^2^ >
\s(<i>F</i>^2^) is used only for calculating <i>R</i>-factors(gt) <i>etc</i>.
and is not relevant to the choice of reflections for refinement.
<i>R</i>-factors based on <i>F</i>^2^ are statistically about twice as large
as those based on <i>F</i>, and <i>R</i>- factors based on ALL data will be
even larger.
;
_reflns_number_total     3579
_reflns_number_gt     3189
_reflns_threshold_expression     I>2\s(I)
_refine_ls_structure_factor_coef     Fsqd
_refine_ls_matrix_type     full
_refine_ls_R_factor_all     0.0387
_refine_ls_R_factor_gt     0.0340
_refine_ls_wR_factor_gt     0.0817
_refine_ls_wR_factor_ref     0.0849
_refine_ls_goodness_of_fit_ref     1.025
_refine_ls_restrained_S_all     1.025
_refine_ls_number_reflns     3579
_refine_ls_number_parameters     182
_refine_ls_number_restraints     0
_refine_ls_hydrogen_treatment     constr
_refine_ls_weighting_scheme     calc
_refine_ls_weighting_details
         'calc w=1/[\s^2^(Fo^2^)+(0.0350P)^2^+0.6500P] where P=(Fo^2^+2Fc^2^)/3'
_atom_sites_solution_hydrogens     difmap
_atom_sites_solution_primary     direct
_atom_sites_solution_secondary     difmap
_refine_ls_shift/su_max     0.001
_refine_ls_shift/su_mean     0.000
_refine_diff_density_max     0.421
_refine_diff_density_min     -0.213
_refine_ls_extinction_method     none
_refine_ls_extinction_coef     ?
loop_
    _atom_type_symbol
    _atom_type_description
    _atom_type_scat_dispersion_real
    _atom_type_scat_dispersion_imag
    _atom_type_scat_source
    'C' 'C' 0.0033 0.0016
                         'International Tables Vol C Tables 4.2.6.8 and 6.1.1.4'
    'H' 'H' 0.0000 0.0000
                         'International Tables Vol C Tables 4.2.6.8 and 6.1.1.4'
    'N' 'N' 0.0061 0.0033
                         'International Tables Vol C Tables 4.2.6.8 and 6.1.1.4'
    'O' 'O' 0.0106 0.0060
                         'International Tables Vol C Tables 4.2.6.8 and 6.1.1.4'
_computing_data_collection     'APEX2 (Bruker, 2005)'
_computing_cell_refinement     'SAINT (Bruker, 2005)'
_computing_data_reduction     'SAINT (Bruker, 2005)'
_computing_structure_solution     'SHELXS97 (Sheldrick, 2008)'
_computing_structure_refinement     'SHELXL97 (Sheldrick, 2008)'
_computing_molecular_graphics
;
PLATON (Spek, 2009) and Mercury (Macrae <i>et al.</i>, 2008)
;
_computing_publication_material     'SHELXL97 (Sheldrick, 2008)'
loop_
    _atom_site_type_symbol
    _atom_site_label
    _atom_site_fract_x
    _atom_site_fract_y
    _atom_site_fract_z
    _atom_site_U_iso_or_equiv
    _atom_site_adp_type
    _atom_site_calc_flag
    _atom_site_refinement_flags
    _atom_site_occupancy
    _atom_site_symmetry_multiplicity
    _atom_site_disorder_assembly
    _atom_site_disorder_group
    O O1 0.16285(8) 0.76486(6) 0.03344(5) 0.01401(15) Uani d . 1 1 . .
    O O2 0.21626(9) 0.91599(6) 0.12414(6) 0.01918(16) Uani d . 1 1 . .
    O O3 -0.13943(9) 0.61040(6) 0.03291(5) 0.01666(16) Uani d . 1 1 . .
    O O4 -0.11791(9) 0.70279(6) -0.10648(5) 0.01627(15) Uani d . 1 1 . .
    N N1 -0.09833(10) 0.97903(7) 0.11968(6) 0.01339(17) Uani d . 1 1 . .
    N N2 0.17152(10) 1.11819(7) 0.21302(6) 0.01264(16) Uani d . 1 1 . .
    H H2A 0.1410 1.1746 0.1735 0.015 Uiso d R 1 1 . .
    H H2B 0.1538 1.0523 0.1828 0.015 Uiso d R 1 1 . .
    N N3 0.31476(10) 1.05117(7) 0.39424(6) 0.01304(16) Uani d . 1 1 . .
    H H3A 0.3349 1.1189 0.4206 0.016 Uiso d R 1 1 . .
    H H3B 0.3473 0.9987 0.4371 0.016 Uiso d R 1 1 . .
    C C1 -0.05754(11) 0.88142(8) 0.07675(6) 0.01078(17) Uani d . 1 1 . .
    C C2 -0.17210(11) 0.80866(8) 0.03586(7) 0.01165(18) Uani d . 1 1 . .
    C C3 -0.33567(12) 0.83780(9) 0.04316(7) 0.01506(19) Uani d . 1 1 . .
    H H3 -0.4169 0.7896 0.0175 0.018 Uiso calc R 1 1 . .
    C C4 -0.37860(12) 0.93756(9) 0.08809(7) 0.0166(2) Uani d . 1 1 . .
    H H4 -0.4891 0.9585 0.0943 0.020 Uiso calc R 1 1 . .
    C C5 -0.25545(12) 1.00615(9) 0.12379(7) 0.01563(19) Uani d . 1 1 . .
    H H5 -0.2845 1.0758 0.1525 0.019 Uiso calc R 1 1 . .
    C C6 0.12243(11) 0.85332(8) 0.07816(7) 0.01183(18) Uani d . 1 1 . .
    C C7 -0.13540(11) 0.69936(8) -0.01603(7) 0.01243(18) Uani d . 1 1 . .
    C C8 0.07828(12) 1.12692(9) 0.30451(7) 0.01538(19) Uani d . 1 1 . .
    H H8A -0.0383 1.1149 0.2908 0.018 Uiso calc R 1 1 . .
    H H8B 0.0914 1.2032 0.3320 0.018 Uiso calc R 1 1 . .
    C C9 0.34843(12) 1.13038(8) 0.23146(7) 0.01367(18) Uani d . 1 1 . .
    H H9A 0.3709 1.2059 0.2584 0.016 Uiso calc R 1 1 . .
    H H9B 0.4080 1.1231 0.1698 0.016 Uiso calc R 1 1 . .
    C C10 0.40670(12) 1.04139(8) 0.30194(7) 0.01438(19) Uani d . 1 1 . .
    H H10A 0.3901 0.9658 0.2737 0.017 Uiso calc R 1 1 . .
    H H10B 0.5239 1.0513 0.3148 0.017 Uiso calc R 1 1 . .
    C C11 0.13684(12) 1.04015(9) 0.37760(7) 0.0162(2) Uani d . 1 1 . .
    H H11A 0.0790 1.0508 0.4395 0.019 Uiso calc R 1 1 . .
    H H11B 0.1121 0.9637 0.3533 0.019 Uiso calc R 1 1 . .
    O O5 0.39165(9) 0.71135(8) -0.09625(6) 0.02485(19) Uani d . 1 1 . .
    H H5A 0.3255 0.7344 -0.0537 0.037 Uiso d R 1 1 . .
    C C12 0.29401(15) 0.65794(12) -0.16692(9) 0.0302(3) Uani d . 1 1 . .
    H H1A 0.3427 0.6679 -0.2309 0.045 Uiso calc R 1 1 . .
    H H1B 0.1855 0.6913 -0.1667 0.045 Uiso calc R 1 1 . .
    H H1C 0.2861 0.5776 -0.1522 0.045 Uiso calc R 1 1 . .
loop_
    _atom_site_aniso_label
    _atom_site_aniso_U_11
    _atom_site_aniso_U_22
    _atom_site_aniso_U_33
    _atom_site_aniso_U_12
    _atom_site_aniso_U_13
    _atom_site_aniso_U_23
    O1 0.0156(3) 0.0103(3) 0.0162(3) 0.0017(2) 0.0019(3) -0.0011(3)
    O2 0.0139(3) 0.0188(4) 0.0248(4) 0.0001(3) -0.0031(3) -0.0083(3)
    O3 0.0236(4) 0.0110(3) 0.0153(3) -0.0009(3) -0.0041(3) 0.0011(3)
    O4 0.0233(4) 0.0130(3) 0.0124(3) 0.0028(3) -0.0019(3) -0.0007(3)
    N1 0.0154(4) 0.0117(4) 0.0130(4) 0.0005(3) 0.0011(3) -0.0010(3)
    N2 0.0152(4) 0.0111(4) 0.0116(4) 0.0003(3) -0.0022(3) 0.0000(3)
    N3 0.0168(4) 0.0105(4) 0.0118(4) -0.0007(3) -0.0025(3) 0.0007(3)
    C1 0.0128(4) 0.0103(4) 0.0093(4) 0.0003(3) 0.0007(3) 0.0009(3)
    C2 0.0143(4) 0.0109(4) 0.0097(4) 0.0003(3) -0.0006(3) 0.0008(3)
    C3 0.0135(4) 0.0173(5) 0.0144(4) -0.0005(3) -0.0013(3) -0.0005(4)
    C4 0.0134(4) 0.0201(5) 0.0163(4) 0.0037(4) 0.0002(3) 0.0002(4)
    C5 0.0181(5) 0.0136(4) 0.0152(4) 0.0032(4) 0.0023(3) -0.0016(3)
    C6 0.0132(4) 0.0111(4) 0.0112(4) 0.0005(3) 0.0006(3) 0.0015(3)
    C7 0.0117(4) 0.0115(4) 0.0141(4) 0.0001(3) -0.0035(3) -0.0015(3)
    C8 0.0142(4) 0.0172(5) 0.0148(4) 0.0009(4) 0.0003(3) 0.0002(4)
    C9 0.0142(4) 0.0137(4) 0.0132(4) -0.0004(3) -0.0002(3) 0.0007(3)
    C10 0.0154(4) 0.0146(4) 0.0130(4) 0.0021(3) -0.0011(3) -0.0002(3)
    C11 0.0160(5) 0.0168(5) 0.0159(4) -0.0040(4) -0.0006(3) 0.0028(4)
    O5 0.0159(4) 0.0345(5) 0.0242(4) -0.0027(3) 0.0035(3) -0.0117(3)
    C12 0.0239(6) 0.0398(7) 0.0269(6) -0.0016(5) 0.0002(5) -0.0160(5)
_geom_special_details
;
All e.s.d.'s (except the e.s.d. in the dihedral angle between two l.s. planes)
are estimated using the full covariance matrix. The cell e.s.d.'s are taken
into account individually in the estimation of e.s.d.'s in distances, angles
and torsion angles; correlations between e.s.d.'s in cell parameters are only
used when they are defined by crystal symmetry. An approximate (isotropic)
treatment of cell e.s.d.'s is used for estimating e.s.d.'s involving l.s.
planes.
;
loop_
    _geom_bond_atom_site_label_1
    _geom_bond_atom_site_label_2
    _geom_bond_site_symmetry_2
    _geom_bond_distance
    _geom_bond_publ_flag
    O1 C6 . 1.2662(12) ?
    O2 C6 . 1.2469(12) ?
    O3 C7 . 1.2566(12) ?
    O4 C7 . 1.2597(12) ?
    N1 C5 . 1.3379(13) ?
    N1 C1 . 1.3477(12) ?
    N2 C8 . 1.4871(12) ?
    N2 C9 . 1.4881(12) ?
    N2 H2A . 0.9001 ?
    N2 H2B . 0.9001 ?
    N3 C11 . 1.4911(13) ?
    N3 C10 . 1.4920(12) ?
    N3 H3A . 0.9000 ?
    N3 H3B . 0.9001 ?
    C1 C2 . 1.3992(13) ?
    C1 C6 . 1.5227(13) ?
    C2 C3 . 1.3981(13) ?
    C2 C7 . 1.5164(13) ?
    C3 C4 . 1.3864(14) ?
    C3 H3 . 0.9500 ?
    C4 C5 . 1.3920(14) ?
    C4 H4 . 0.9500 ?
    C5 H5 . 0.9500 ?
    C8 C11 . 1.5215(14) ?
    C8 H8A . 0.9900 ?
    C8 H8B . 0.9900 ?
    C9 C10 . 1.5155(13) ?
    C9 H9A . 0.9900 ?
    C9 H9B . 0.9900 ?
    C10 H10A . 0.9900 ?
    C10 H10B . 0.9900 ?
    C11 H11A . 0.9900 ?
    C11 H11B . 0.9900 ?
    O5 C12 . 1.4139(14) ?
    O5 H5A . 0.8500 ?
    C12 H1A . 0.9800 ?
    C12 H1B . 0.9800 ?
    C12 H1C . 0.9800 ?
loop_
    _geom_angle_atom_site_label_1
    _geom_angle_atom_site_label_2
    _geom_angle_atom_site_label_3
    _geom_angle_site_symmetry_1
    _geom_angle_site_symmetry_3
    _geom_angle
    _geom_angle_publ_flag
    C5 N1 C1 . . 118.09(8) ?
    C8 N2 C9 . . 111.05(7) ?
    C8 N2 H2A . . 108.6 ?
    C9 N2 H2A . . 107.6 ?
    C8 N2 H2B . . 111.9 ?
    C9 N2 H2B . . 108.8 ?
    H2A N2 H2B . . 108.9 ?
    C11 N3 C10 . . 111.47(7) ?
    C11 N3 H3A . . 108.7 ?
    C10 N3 H3A . . 108.9 ?
    C11 N3 H3B . . 109.3 ?
    C10 N3 H3B . . 110.9 ?
    H3A N3 H3B . . 107.5 ?
    N1 C1 C2 . . 122.77(9) ?
    N1 C1 C6 . . 115.44(8) ?
    C2 C1 C6 . . 121.77(8) ?
    C3 C2 C1 . . 117.92(9) ?
    C3 C2 C7 . . 116.24(8) ?
    C1 C2 C7 . . 125.84(8) ?
    C4 C3 C2 . . 119.59(9) ?
    C4 C3 H3 . . 120.2 ?
    C2 C3 H3 . . 120.2 ?
    C3 C4 C5 . . 118.22(9) ?
    C3 C4 H4 . . 120.9 ?
    C5 C4 H4 . . 120.9 ?
    N1 C5 C4 . . 123.36(9) ?
    N1 C5 H5 . . 118.3 ?
    C4 C5 H5 . . 118.3 ?
    O2 C6 O1 . . 125.55(9) ?
    O2 C6 C1 . . 118.59(8) ?
    O1 C6 C1 . . 115.84(8) ?
    O3 C7 O4 . . 124.39(9) ?
    O3 C7 C2 . . 117.52(8) ?
    O4 C7 C2 . . 117.75(8) ?
    N2 C8 C11 . . 110.67(8) ?
    N2 C8 H8A . . 109.5 ?
    C11 C8 H8A . . 109.5 ?
    N2 C8 H8B . . 109.5 ?
    C11 C8 H8B . . 109.5 ?
    H8A C8 H8B . . 108.1 ?
    N2 C9 C10 . . 110.48(8) ?
    N2 C9 H9A . . 109.6 ?
    C10 C9 H9A . . 109.6 ?
    N2 C9 H9B . . 109.6 ?
    C10 C9 H9B . . 109.6 ?
    H9A C9 H9B . . 108.1 ?
    N3 C10 C9 . . 109.50(8) ?
    N3 C10 H10A . . 109.8 ?
    C9 C10 H10A . . 109.8 ?
    N3 C10 H10B . . 109.8 ?
    C9 C10 H10B . . 109.8 ?
    H10A C10 H10B . . 108.2 ?
    N3 C11 C8 . . 110.61(8) ?
    N3 C11 H11A . . 109.5 ?
    C8 C11 H11A . . 109.5 ?
    N3 C11 H11B . . 109.5 ?
    C8 C11 H11B . . 109.5 ?
    H11A C11 H11B . . 108.1 ?
    C12 O5 H5A . . 104.9 ?
    O5 C12 H1A . . 109.5 ?
    O5 C12 H1B . . 109.5 ?
    H1A C12 H1B . . 109.5 ?
    O5 C12 H1C . . 109.5 ?
    H1A C12 H1C . . 109.5 ?
    H1B C12 H1C . . 109.5 ?
loop_
    _geom_torsion_atom_site_label_1
    _geom_torsion_atom_site_label_2
    _geom_torsion_atom_site_label_3
    _geom_torsion_atom_site_label_4
    _geom_torsion_site_symmetry_1
    _geom_torsion_site_symmetry_2
    _geom_torsion_site_symmetry_3
    _geom_torsion_site_symmetry_4
    _geom_torsion
    _geom_torsion_publ_flag
    C5 N1 C1 C2 . . . . 0.66(14) ?
    C5 N1 C1 C6 . . . . -177.60(8) ?
    N1 C1 C2 C3 . . . . -2.12(14) ?
    C6 C1 C2 C3 . . . . 176.03(8) ?
    N1 C1 C2 C7 . . . . 178.16(9) ?
    C6 C1 C2 C7 . . . . -3.69(14) ?
    C1 C2 C3 C4 . . . . 1.40(14) ?
    C7 C2 C3 C4 . . . . -178.84(9) ?
    C2 C3 C4 C5 . . . . 0.61(15) ?
    C1 N1 C5 C4 . . . . 1.56(15) ?
    C3 C4 C5 N1 . . . . -2.20(15) ?
    N1 C1 C6 O2 . . . . 5.41(13) ?
    C2 C1 C6 O2 . . . . -172.86(9) ?
    N1 C1 C6 O1 . . . . -176.31(8) ?
    C2 C1 C6 O1 . . . . 5.41(13) ?
    C3 C2 C7 O3 . . . . -85.50(11) ?
    C1 C2 C7 O3 . . . . 94.23(12) ?
    C3 C2 C7 O4 . . . . 88.07(11) ?
    C1 C2 C7 O4 . . . . -92.20(12) ?
    C9 N2 C8 C11 . . . . -56.46(10) ?
    C8 N2 C9 C10 . . . . 58.30(10) ?
    C11 N3 C10 C9 . . . . 57.68(10) ?
    N2 C9 C10 N3 . . . . -58.17(10) ?
    C10 N3 C11 C8 . . . . -56.39(11) ?
    N2 C8 C11 N3 . . . . 55.14(11) ?
loop_
    _geom_hbond_atom_site_label_D
    _geom_hbond_atom_site_label_H
    _geom_hbond_atom_site_label_A
    _geom_hbond_site_symmetry_A
    _geom_hbond_distance_DH
    _geom_hbond_distance_HA
    _geom_hbond_distance_DA
    _geom_hbond_angle_DHA
    _geom_hbond_publ_flag
    N2 H2A O4 3_575 0.90 1.74 2.6257(11) 168 y
    N2 H2B O2 1_555 0.90 1.89 2.7274(11) 155 y
    N3 H3A O1 2_555 0.90 1.85 2.7379(11) 169 y
    N3 H3B O3 4_676 0.90 1.86 2.7393(11) 166 y
    O5 H5A O1 1_555 0.85 1.84 2.6867(10) 171 y
    C3 H3 O5 1_455 0.95 2.41 3.3163(13) 159 y
data_global
_journal_date_recd_electronic     2011-03-16
_journal_date_accepted     2011-04-03
_journal_name_full     'Acta Crystallographica, Section E'
_journal_year     2011
_journal_volume     67
_journal_issue      5
_journal_page_first     o1122
_journal_page_last     o1122
_journal_paper_category     QO
_journal_coeditor_code     OM2416
_publ_contact_author_name     'Mohammad Ghadermazi'
_publ_contact_author_address
;
Department of Chemistry, Faculty of Science,
University of Kurdistan, Sanandaj,
Iran
;
_publ_contact_author_email     'mghadermazi@yahoo.com'
_publ_contact_author_fax     ?
_publ_contact_author_phone     ?
_publ_section_title
;
Piperazine-1,4-diium pyridine-2,3-dicarboxylate methanol monosolvate
;
_publ_section_title_footnote
;In memory of our great professor, Dr Hossein Aghabozorg, who passed away
 recently.
;
loop_
    _publ_author_name
    _publ_author_footnote
    _publ_author_address
    'Manteghi, Faranak' .
;
Department of Chemistry, Iran University of Science and Technology, Tehran,
Iran
;
    'Ghadermazi, Mohammad' .
;
Department of Chemistry, Faculty of Science, University of Kurdistan, Sanandaj,
Iran
;
    'Kakaei, Nasrin' .
;
Department of Chemistry, Faculty of Science, University of Kurdistan, Sanandaj,
Iran
;
