# Supplementary material for: Piperazine-1,4-diium pyridine-2,3-dicarboxyl­ate methanol monosolvate
Source: Acta Crystallogr Sect E Struct Rep Online. 2011 Apr 13;67(Pt 5):o1122. doi: 10.1107/S1600536811012384 (PMC3089228; doi:10.1107/S1600536811012384)
Supplement: Supplementary file 2 [file e-67-o1122-Isup2.hkl]

# 
# h,k,l, Fc-squared, Fo-squared, sigma(Fo-squared) and status flag 
# 
data_I
_shelx_title ' 2_3_b8m in P2(1)/n' 
_shelx_refln_list_code          4 
_shelx_F_calc_maximum      135.61 
_exptl_crystal_F_000       608.00 
_reflns_d_resolution_high  0.7330 
 
loop_ 
 _symmetry_equiv_pos_as_xyz 
 'x, y, z' 
 '-x+1/2, y+1/2, -z+1/2' 
 '-x, -y, -z' 
 'x-1/2, -y-1/2, z-1/2' 
 
_cell_length_a     8.2541 
_cell_length_b    11.8988 
_cell_length_c    13.8197 
_cell_angle_alpha  90.000 
_cell_angle_beta   90.288 
_cell_angle_gamma  90.000 
 
_shelx_F_squared_multiplier     1.000 
 
loop_ 
 _refln_index_h 
 _refln_index_k 
 _refln_index_l 
 _refln_F_squared_calc 
 _refln_F_squared_meas 
 _refln_F_squared_sigma 
 _refln_observed_status 
   2   0   0     7491.91     7278.98     71.25 o 
   4   0   0    18389.93    18320.31    177.65 o 
   6   0   0      194.85      225.96      6.94 o 
   8   0   0      140.68      178.69      4.72 o 
  10   0   0        8.05        9.09      2.57 o 
   1   1   0      211.58      210.08      1.69 o 
   2   1   0     3624.62     3619.92     25.05 o 
   3   1   0       96.77      132.42      1.76 o 
   4   1   0      623.20      656.64      5.81 o 
   5   1   0        4.43        2.09      1.29 o 
   6   1   0      174.20      199.31      5.10 o 
   7   1   0      513.31      527.08      5.86 o 
   8   1   0       86.70       99.72      2.52 o 
   9   1   0        2.81        3.17      1.41 o 
  10   1   0        6.80        2.04      1.89 o 
  11   1   0        0.03       -4.08      2.72 o 
   2   2   0        8.02        5.31      0.45 o 
   3   2   0     1072.33     1169.50      9.85 o 
   4   2   0     1226.86     1212.40     10.83 o 
   5   2   0       35.97       55.07      1.47 o 
   6   2   0      642.78      612.48      6.17 o 
   8   2   0        2.89        2.52      0.92 o 
   9   2   0      332.41      321.26      5.94 o 
  10   2   0       29.39       35.36      4.06 o 
  11   2   0      194.70      212.23      9.45 o 
   1   3   0      347.12      300.01      2.81 o 
   2   3   0      266.43      255.00      2.62 o 
   3   3   0        6.43       14.78      0.79 o 
   5   3   0      358.04      346.87      4.38 o 
   6   3   0       48.63       45.96      1.53 o 
   7   3   0      691.29      643.10      7.24 o 
   8   3   0      390.04      339.28      4.75 o 
   9   3   0        0.50       -0.49      1.29 o 
  10   3   0      244.77      244.96      6.91 o 
  11   3   0      108.04       99.56      6.10 o 
   0   4   0      606.86      619.91      7.24 o 
   1   4   0       42.36       35.40      0.88 o 
   2   4   0       16.42       14.04      0.65 o 
   3   4   0     2332.86     2480.60     18.06 o 
   4   4   0       11.99        9.29      0.78 o 
   5   4   0      390.93      434.76      4.68 o 
   6   4   0      209.62      194.91      3.03 o 
   7   4   0      212.87      211.27      3.42 o 
   8   4   0      255.04      228.50      5.13 o 
   9   4   0       54.37       49.24      2.84 o 
  10   4   0       67.93       61.08      3.61 o 
   1   5   0        0.40        0.77      0.37 o 
   2   5   0      421.77      437.66      4.26 o 
   3   5   0      205.50      226.00      2.85 o 
   4   5   0      314.61      294.49      3.51 o 
   5   5   0      115.57      100.17      2.05 o 
   6   5   0      692.53      674.15      6.76 o 
   7   5   0      277.28      283.24      4.06 o 
   8   5   0       52.83       51.51      2.73 o 
   9   5   0        0.46        1.27      1.48 o 
  10   5   0      130.10      137.14      4.67 o 
   0   6   0        8.21        1.19      3.04 o 
   1   6   0      114.30      123.76      2.90 o 
   2   6   0        9.59        9.37      1.04 o 
   3   6   0      187.05      168.57      2.51 o 
   4   6   0       28.39       20.49      1.03 o 
   5   6   0      109.47       88.84      2.59 o 
   6   6   0       45.96       49.50      2.18 o 
   7   6   0      295.15      272.08      4.69 o 
   8   6   0       35.95       39.40      3.30 o 
   9   6   0       12.48       10.91      1.98 o 
  10   6   0        1.37        2.54      1.71 o 
   1   7   0      474.75      488.56      4.89 o 
   2   7   0       15.72        9.69      0.78 o 
   3   7   0       20.97       28.40      1.28 o 
   4   7   0      129.72      124.69      2.34 o 
   5   7   0      527.33      521.39      5.66 o 
   6   7   0       62.32       59.11      2.20 o 
   7   7   0       10.50        9.30      1.38 o 
   8   7   0        0.49        4.02      1.54 o 
   9   7   0       71.87       77.51      3.60 o 
  10   7   0      120.16      126.16      4.74 o 
   0   8   0       26.94       39.42      1.85 o 
   1   8   0     2210.84     2133.01     16.35 o 
   2   8   0       25.63       24.84      2.04 o 
   3   8   0       15.90        8.57      0.88 o 
   4   8   0       27.93       26.98      1.31 o 
   5   8   0      351.05      344.01      4.45 o 
   6   8   0       10.99        8.37      1.48 o 
   7   8   0       16.11       14.90      1.57 o 
   8   8   0       46.54       43.21      2.80 o 
   9   8   0        1.71        4.33      1.80 o 
   1   9   0      349.73      371.54      4.40 o 
   2   9   0      538.04      530.76      5.69 o 
   3   9   0       19.79       22.96      1.72 o 
   4   9   0      113.95      110.37      2.96 o 
   5   9   0        4.57        4.49      1.15 o 
   6   9   0      492.43      472.37      6.70 o 
   7   9   0      119.44      114.85      4.80 o 
   8   9   0      234.67      262.27      6.13 o 
   9   9   0      155.34      175.75      6.24 o 
   0  10   0       56.21       56.17      2.47 o 
   1  10   0       57.46       54.49      2.04 o 
   2  10   0        2.02        3.48      0.85 o 
   3  10   0      252.34      237.88      3.69 o 
   4  10   0        7.32        8.86      1.06 o 
   5  10   0      173.93      160.19      3.77 o 
   6  10   0       88.74       87.95      2.93 o 
   7  10   0       26.42       28.01      2.80 o 
   8  10   0       53.25       59.70      3.84 o 
   1  11   0       45.82       50.46      1.88 o 
   2  11   0     3567.33     3468.96     39.27 o 
   3  11   0        1.69        0.17      0.82 o 
   4  11   0       27.34       24.56      1.99 o 
   5  11   0      137.74      137.40      4.01 o 
   6  11   0      356.58      352.25      6.71 o 
   7  11   0       79.82       88.54      5.60 o 
   8  11   0       28.81       33.66      4.74 o 
   0  12   0     1209.51     1184.93     18.49 o 
   1  12   0        9.85       11.36      1.21 o 
   2  12   0      253.78      250.21      4.51 o 
   3  12   0       13.76       14.87      1.42 o 
   4  12   0     1131.43     1121.64     15.96 o 
   5  12   0        2.90        3.59      2.10 o 
   6  12   0        1.47        1.43      1.59 o 
   7  12   0       42.96       43.69      4.80 o 
   1  13   0       25.05       31.91      2.24 o 
   2  13   0        2.81        5.13      1.19 o 
   3  13   0      153.49      169.29      4.57 o 
   4  13   0       12.73       12.40      2.06 o 
   5  13   0       15.84       16.26      2.07 o 
   6  13   0       10.44        7.34      2.80 o 
   0  14   0        4.93        5.88      2.13 o 
   1  14   0      383.96      376.87      7.01 o 
   2  14   0       10.32        8.30      1.72 o 
   3  14   0        4.87        2.47      1.79 o 
   4  14   0       20.82       18.55      2.66 o 
   5  14   0        0.09        0.35      1.79 o 
   1  15   0       24.22       29.08      5.09 o 
   2  15   0       55.31       53.42      3.73 o 
   3  15   0      126.50      125.41      5.27 o 
   4  15   0       24.26       23.42      3.36 o 
   0  16   0      118.40      121.18      6.09 o 
   1  16   0      127.34      140.65      6.13 o 
 -11   0   1       45.14       29.65      6.43 o 
  -9   0   1      115.83      108.48      4.00 o 
  -7   0   1      235.08      217.69      4.85 o 
  -5   0   1      474.10      531.53      8.07 o 
  -3   0   1     1668.77     1699.17     17.63 o 
   1   0   1      123.95      162.67      2.09 o 
   3   0   1     9570.90     9567.10     97.05 o 
   5   0   1     1497.13     1610.94     18.97 o 
   7   0   1        0.65        1.80      1.08 o 
   9   0   1       20.94       37.87      3.44 o 
  11   0   1       10.02       10.75      5.54 o 
 -11   1   1       94.07      110.90      6.87 o 
 -10   1   1       22.33       22.13      2.70 o 
  -9   1   1      193.95      175.74      3.51 o 
  -8   1   1       25.68       20.79      1.39 o 
  -7   1   1        0.36       -0.21      0.68 o 
  -6   1   1      138.86      123.55      2.36 o 
  -5   1   1       16.28       22.08      1.00 o 
  -4   1   1       27.26       22.39      0.88 o 
  -3   1   1       28.45       31.23      0.86 o 
  -2   1   1      175.96      207.55      3.91 o 
  -1   1   1      307.07      306.84      2.60 o 
   0   1   1      459.93      492.96      4.42 o 
   1   1   1       45.43       36.97      0.65 o 
   2   1   1        0.76       -0.49      0.33 o 
   3   1   1     1938.31     1975.53     17.61 o 
   4   1   1     1470.31     1609.88     12.25 o 
   5   1   1      522.39      566.01      5.50 o 
   6   1   1      239.46      237.84      3.34 o 
   7   1   1       75.58       58.86      1.96 o 
   8   1   1       22.63       24.91      1.45 o 
   9   1   1       27.19       25.75      2.11 o 
  10   1   1       58.50       68.66      3.33 o 
  11   1   1       12.55       17.77      3.51 o 
 -11   2   1      159.28      174.03     13.08 o 
 -10   2   1      128.11      137.02      4.41 o 
  -9   2   1        7.88        6.47      1.69 o 
  -8   2   1      106.27       80.74      2.29 o 
  -7   2   1      219.34      243.95      3.65 o 
  -6   2   1      327.09      355.73      4.59 o 
  -5   2   1       34.07       32.58      1.17 o 
  -4   2   1      977.19     1008.37      8.23 o 
  -3   2   1      372.03      412.63      3.83 o 
  -2   2   1     8449.01     8413.63     78.19 o 
  -1   2   1       18.56       12.62      0.46 o 
   1   2   1      723.17      691.61      5.84 o 
   2   2   1     4856.18     4996.98     34.39 o 
   3   2   1      723.08      857.41      6.93 o 
   4   2   1        0.27        1.06      0.46 o 
   5   2   1       38.88       46.38      2.63 o 
   6   2   1     1959.44     1907.50     19.75 o 
   7   2   1     1105.15     1077.18      9.79 o 
   8   2   1       25.19       21.90      1.62 o 
   9   2   1      215.42      196.15      4.24 o 
  10   2   1      706.50      721.64     13.53 o 
  11   2   1       64.28       59.40      4.20 o 
 -11   3   1       67.73       71.21      4.29 o 
 -10   3   1      353.34      379.69      7.42 o 
  -9   3   1      141.13      131.07      7.58 o 
  -7   3   1       78.66       74.82      2.04 o 
  -6   3   1      839.62      804.14      7.55 o 
  -5   3   1       42.24       54.57      1.45 o 
  -4   3   1      212.83      219.07      2.74 o 
  -3   3   1      778.60      793.81      6.55 o 
  -2   3   1       39.53       52.75      0.98 o 
  -1   3   1       36.36       52.64      1.02 o 
   0   3   1       67.50       80.37      1.12 o 
   1   3   1       79.51       67.54      1.21 o 
   2   3   1       53.03       65.51      1.18 o 
   3   3   1     1638.62     1657.87     12.43 o 
   4   3   1       23.15       27.36      1.03 o 
   5   3   1      443.18      415.58      4.48 o 
   6   3   1      609.77      563.20      6.61 o 
   7   3   1      140.89      143.24      3.13 o 
   8   3   1      228.34      215.44      5.70 o 
   9   3   1        0.27       -0.71      1.10 o 
  10   3   1       21.73       13.65      2.52 o 
  11   3   1        6.62        5.81      2.47 o 
 -10   4   1       25.24       27.19      2.57 o 
  -9   4   1       44.88       50.94      2.82 o 
  -8   4   1        4.48        6.12      1.25 o 
  -7   4   1       35.04       39.48      1.59 o 
  -6   4   1      378.33      347.74      4.55 o 
  -5   4   1       55.41       48.65      1.40 o 
  -4   4   1      748.82      722.48      7.21 o 
  -3   4   1       86.48      102.14      1.65 o 
  -2   4   1     2696.87     2560.70     20.07 o 
  -1   4   1     1428.54     1376.62     11.23 o 
   0   4   1     2941.46     2829.21     19.97 o 
   1   4   1      524.49      531.73      5.00 o 
   2   4   1     1353.25     1314.90     11.17 o 
   3   4   1       37.54       57.02      1.56 o 
   4   4   1      320.24      284.20      3.36 o 
   5   4   1       41.33       40.54      1.35 o 
   6   4   1       34.43       41.55      1.48 o 
   7   4   1       35.38       31.68      1.45 o 
   8   4   1        4.32        2.54      1.06 o 
   9   4   1       48.74       43.34      2.71 o 
  10   4   1        0.02        0.47      1.84 o 
 -10   5   1       42.81       43.12      2.99 o 
  -9   5   1        5.31        9.06      2.48 o 
  -8   5   1       34.63       31.20      1.94 o 
  -7   5   1     1342.14     1206.73     12.22 o 
  -6   5   1      402.95      378.93      4.53 o 
  -5   5   1      292.23      280.96      3.53 o 
  -4   5   1      136.34      141.97      2.21 o 
  -3   5   1       90.53       81.67      1.60 o 
  -2   5   1     3308.79     3504.71     31.63 o 
  -1   5   1     1153.56     1168.25      9.10 o 
   1   5   1     3008.58     3076.86     21.91 o 
   2   5   1      972.94      958.91      7.90 o 
   3   5   1       96.13      125.32      2.72 o 
   4   5   1       38.61       39.51      2.06 o 
   5   5   1      231.81      217.04      3.67 o 
   6   5   1       37.96       39.60      1.48 o 
   7   5   1       46.11       40.81      1.93 o 
   8   5   1      446.41      416.61      7.50 o 
   9   5   1        3.61        2.51      1.52 o 
  10   5   1       18.34       24.87      3.03 o 
 -10   6   1      114.78      121.58      4.50 o 
  -9   6   1      261.73      262.25      8.50 o 
  -8   6   1        0.06        0.08      1.12 o 
  -7   6   1        0.50        0.61      1.03 o 
  -6   6   1      250.79      250.26      4.25 o 
  -5   6   1     1178.05     1139.01      9.81 o 
  -4   6   1     1491.80     1448.26     15.38 o 
  -3   6   1     1650.52     1652.61     12.88 o 
  -2   6   1      214.37      229.67      2.89 o 
  -1   6   1      821.44      838.84      7.10 o 
   0   6   1     1219.05     1196.65      9.52 o 
   1   6   1      674.14      699.96      6.19 o 
   2   6   1      280.82      253.03      3.14 o 
   3   6   1       32.89       30.22      1.17 o 
   4   6   1      102.15      106.91      2.10 o 
   5   6   1      327.48      328.17      4.14 o 
   6   6   1       53.28       54.51      1.75 o 
   7   6   1       78.10       88.49      2.65 o 
   8   6   1       33.52       29.74      2.41 o 
   9   6   1       12.97       10.68      1.96 o 
  10   6   1       74.71       86.81      3.94 o 
 -10   7   1       27.21       32.11      2.94 o 
  -9   7   1        1.61        2.37      2.09 o 
  -8   7   1      111.66      117.77      4.00 o 
  -7   7   1      127.58      123.17      3.29 o 
  -6   7   1      309.43      289.26      4.75 o 
  -5   7   1      120.39      110.88      2.26 o 
  -4   7   1      173.61      174.89      2.74 o 
  -3   7   1        0.14        0.97      0.60 o 
  -2   7   1      321.77      346.12      3.91 o 
  -1   7   1      206.56      212.22      2.80 o 
   0   7   1      896.79      926.15      7.90 o 
   1   7   1       15.94       23.38      1.02 o 
   2   7   1        1.00        0.59      0.55 o 
   3   7   1       12.39       16.81      1.47 o 
   4   7   1      813.14      795.65      8.89 o 
   5   7   1       97.05       79.01      2.12 o 
   6   7   1        1.82        1.90      1.00 o 
   7   7   1      214.02      200.15      4.86 o 
   8   7   1      185.76      175.63      5.98 o 
   9   7   1        1.54        3.54      2.07 o 
  10   7   1       13.94       14.57      2.37 o 
  -9   8   1        5.51        4.06      1.81 o 
  -8   8   1      147.90      157.93      4.63 o 
  -7   8   1      254.45      238.04      4.64 o 
  -6   8   1        6.83        9.16      1.31 o 
  -5   8   1      697.07      648.73      9.22 o 
  -4   8   1       13.79       12.38      1.00 o 
  -3   8   1       11.51       13.09      0.94 o 
  -2   8   1      828.09      836.11      7.63 o 
  -1   8   1      218.76      228.51      3.88 o 
   0   8   1      303.05      268.37      3.79 o 
   1   8   1      157.94      189.53      2.81 o 
   2   8   1      523.91      518.76      5.43 o 
   3   8   1       39.62       36.04      1.87 o 
   4   8   1       22.17       17.53      1.15 o 
   5   8   1        0.87        1.60      0.79 o 
   6   8   1      149.89      167.54      3.66 o 
   7   8   1        4.77        5.43      1.51 o 
   8   8   1       33.28       34.36      2.63 o 
   9   8   1        1.63       -0.11      1.56 o 
  -9   9   1       46.76       52.50      4.57 o 
  -8   9   1      309.97      324.01     11.27 o 
  -7   9   1       38.20       38.48      2.19 o 
  -6   9   1      120.41      132.70      3.37 o 
  -5   9   1      113.27      105.32      2.90 o 
  -4   9   1       98.06      106.85      2.33 o 
  -3   9   1      242.61      232.66      3.43 o 
  -2   9   1       56.63       60.39      1.72 o 
  -1   9   1       87.64       78.26      1.89 o 
   0   9   1        8.33        4.72      0.77 o 
   1   9   1      911.12      862.68      7.98 o 
   2   9   1       22.02       22.85      1.31 o 
   3   9   1       27.72       27.37      1.37 o 
   4   9   1     1175.75     1130.93     10.40 o 
   5   9   1     1259.07     1211.45     17.95 o 
   6   9   1      296.34      269.48      4.83 o 
   7   9   1       43.00       44.58      3.62 o 
   8   9   1      135.39      147.03      5.57 o 
   9   9   1      163.46      178.81      5.39 o 
  -8  10   1       42.37       53.30      3.72 o 
  -7  10   1      195.34      190.71      5.95 o 
  -6  10   1        9.70        8.83      1.66 o 
  -5  10   1        9.45        8.79      1.55 o 
  -4  10   1      122.87      119.38      3.04 o 
  -3  10   1      542.47      522.98      5.87 o 
  -2  10   1       62.36       61.51      1.93 o 
  -1  10   1       44.12       36.75      1.46 o 
   0  10   1      538.66      492.26      5.74 o 
   1  10   1      520.22      477.51      5.42 o 
   2  10   1      360.81      354.38      4.58 o 
   3  10   1       58.82       61.38      1.98 o 
   4  10   1       22.94       25.99      1.96 o 
   5  10   1       10.39        8.46      1.35 o 
   6  10   1      270.99      256.60      7.24 o 
   7  10   1       31.31       29.32      2.46 o 
   8  10   1      118.72      113.03      8.01 o 
  -8  11   1       81.81       82.34      4.53 o 
  -7  11   1       18.72       20.03      2.64 o 
  -6  11   1        1.72        3.82      1.47 o 
  -5  11   1      391.64      402.58      8.74 o 
  -4  11   1       19.44       21.45      1.95 o 
  -3  11   1      350.77      328.86      5.07 o 
  -2  11   1       54.00       69.83      2.36 o 
  -1  11   1      525.68      517.08      8.22 o 
   0  11   1       69.50       72.81      2.41 o 
   1  11   1      517.74      489.32      5.74 o 
   2  11   1      143.67      152.74      3.01 o 
   3  11   1       13.69       15.32      1.28 o 
   4  11   1      195.29      200.15      3.60 o 
   5  11   1        1.63       -1.36      1.04 o 
   6  11   1      115.93      118.65      4.64 o 
   7  11   1        0.21        0.97      1.63 o 
   8  11   1        0.29       -0.04      1.73 o 
  -7  12   1        1.93        6.04      2.04 o 
  -6  12   1       11.75       13.09      1.95 o 
  -5  12   1       64.65       66.69      3.14 o 
  -4  12   1        0.17        0.08      1.18 o 
  -3  12   1        0.19       -0.30      1.12 o 
  -2  12   1      320.14      308.74      6.90 o 
  -1  12   1      830.77      831.48     10.33 o 
   0  12   1        0.97        1.84      1.38 o 
   1  12   1      129.82      131.12      2.88 o 
   2  12   1       77.74       85.96      2.45 o 
   3  12   1      260.37      251.36      4.54 o 
   4  12   1        0.20        1.65      1.25 o 
   5  12   1      106.73      104.17      3.94 o 
   6  12   1        3.93        2.73      1.70 o 
   7  12   1       12.65       13.07      2.39 o 
  -6  13   1        9.92        6.17      2.06 o 
  -5  13   1       60.03       68.93      5.38 o 
  -4  13   1      208.82      212.70      5.27 o 
  -3  13   1       37.45       34.46      2.42 o 
  -2  13   1       16.18       19.14      1.64 o 
  -1  13   1       24.80       32.40      2.49 o 
   0  13   1      849.59      851.05      9.90 o 
   1  13   1        4.41        3.95      1.35 o 
   2  13   1      310.55      308.59      6.07 o 
   3  13   1       16.15       20.17      2.13 o 
   4  13   1      444.43      445.35      9.81 o 
   5  13   1        8.06        9.54      3.08 o 
   6  13   1       24.63       20.99      2.71 o 
  -5  14   1        0.05        0.55      1.49 o 
  -4  14   1       84.30       90.79      3.77 o 
  -3  14   1       25.84       22.67      2.22 o 
  -2  14   1       83.15       85.14      9.50 o 
  -1  14   1      104.53      107.34      3.71 o 
   0  14   1      411.72      419.26     12.47 o 
   1  14   1        5.07        5.23      1.57 o 
   2  14   1       11.85       19.79      2.07 o 
   3  14   1        5.53        5.11      1.93 o 
   4  14   1      496.84      516.02     10.45 o 
   5  14   1        0.08       -0.24      2.73 o 
  -4  15   1      183.80      194.31      9.12 o 
  -3  15   1       32.15       35.21      3.34 o 
  -2  15   1       20.73       18.66      2.66 o 
  -1  15   1       24.84       31.28      3.11 o 
   0  15   1       13.44       13.72      1.93 o 
   1  15   1      136.44      150.27      4.57 o 
   2  15   1        5.33        5.12      2.00 o 
   3  15   1       25.05       24.60      2.89 o 
   4  15   1        1.91       -0.27      2.00 o 
  -1  16   1       39.03       38.73      3.50 o 
   0  16   1      199.08      215.87      5.89 o 
   1  16   1        1.68        2.12      2.04 o 
 -10   0   2       12.82       14.15      3.02 o 
  -8   0   2        4.32       -0.33      1.42 o 
  -6   0   2      415.85      421.07      6.71 o 
  -4   0   2     9754.88     9846.77     94.97 o 
  -2   0   2     4098.77     3888.29     38.16 o 
   0   0   2     5139.50     5267.19     81.55 o 
   2   0   2     9102.43     8808.40    116.34 o 
   4   0   2      270.37      285.83      5.20 o 
   6   0   2      479.00      477.00     13.68 o 
  10   0   2      561.90      603.70     13.68 o 
 -11   1   2       35.99       39.32      4.70 o 
 -10   1   2        1.88        2.59      2.10 o 
  -9   1   2        6.86        8.75      1.39 o 
  -8   1   2       96.74       96.14      2.47 o 
  -7   1   2       25.31       31.77      1.43 o 
  -6   1   2       40.93       45.73      1.49 o 
  -5   1   2       99.12      101.21      1.93 o 
  -4   1   2      579.78      532.11      4.95 o 
  -3   1   2      392.42      433.10      3.95 o 
  -2   1   2       73.17       59.06      1.03 o 
  -1   1   2     3564.17     3428.15     25.27 o 
   0   1   2      558.50      552.40      4.02 o 
   1   1   2     1645.14     1529.63     12.51 o 
   3   1   2     5814.68     5890.75     40.68 o 
   4   1   2       46.43       44.76      1.94 o 
   5   1   2       93.65      100.80      1.91 o 
   6   1   2      504.12      524.49      5.51 o 
   7   1   2      357.25      392.08      4.83 o 
   8   1   2      124.34      122.19      3.13 o 
   9   1   2        4.15        3.42      1.42 o 
  10   1   2      280.77      282.07      6.28 o 
  11   1   2       18.48       28.63      3.29 o 
 -11   2   2       57.72       65.95      5.50 o 
 -10   2   2        6.80        3.23      2.37 o 
  -9   2   2        5.61        3.97      1.53 o 
  -8   2   2        0.28        1.62      0.84 o 
  -7   2   2        8.19       14.57      1.12 o 
  -6   2   2      464.84      444.70      4.93 o 
  -5   2   2      161.81      161.22      3.01 o 
  -4   2   2       38.53       47.27      1.27 o 
  -3   2   2       35.09       48.92      1.02 o 
  -2   2   2     1925.23     2017.93     15.97 o 
  -1   2   2     1366.16     1272.55      9.12 o 
   0   2   2     4764.48     4745.41     31.29 o 
   1   2   2     6155.25     6071.09     47.59 o 
   2   2   2     3669.42     3805.03     26.45 o 
   3   2   2     1222.24     1197.24      9.26 o 
   4   2   2     2600.33     2806.09     22.81 o 
   5   2   2     1537.09     1607.41     18.23 o 
   6   2   2     1819.08     1807.95     18.00 o 
   7   2   2      235.32      255.49      3.74 o 
   8   2   2        0.06        0.38      0.96 o 
   9   2   2       87.14      107.82      5.68 o 
  10   2   2       71.42       75.38      4.71 o 
  11   2   2      113.56      114.08      5.33 o 
 -11   3   2       42.59       42.44      4.80 o 
 -10   3   2       60.28       72.55      3.44 o 
  -9   3   2        0.02       -0.38      1.10 o 
  -8   3   2      280.92      247.26      4.55 o 
  -7   3   2      202.09      181.91      3.11 o 
  -6   3   2      361.55      331.39      4.07 o 
  -5   3   2        6.80        6.67      0.78 o 
  -4   3   2      842.41      841.66      7.14 o 
  -3   3   2      163.05      164.52      3.59 o 
  -2   3   2       50.61       75.81      1.58 o 
  -1   3   2     2691.29     2663.53     22.96 o 
   0   3   2    15018.25    14636.08     95.83 o 
   1   3   2     8126.98     7622.57     75.08 o 
   2   3   2        6.36        3.50      0.51 o 
   3   3   2       37.42       39.11      1.04 o 
   4   3   2     1318.45     1412.82     11.11 o 
   5   3   2      167.17      165.62      2.52 o 
   6   3   2      250.61      240.02      4.28 o 
   7   3   2      354.16      330.29      4.69 o 
   8   3   2        9.70       12.48      1.47 o 
   9   3   2       16.32       22.02      2.38 o 
  10   3   2      112.47      109.49      5.00 o 
 -10   4   2       48.82       44.50      2.92 o 
  -9   4   2      151.26      144.76      5.29 o 
  -8   4   2       18.86       20.16      1.69 o 
  -7   4   2      349.17      348.38      5.27 o 
  -6   4   2      113.53      118.39      2.46 o 
  -5   4   2       26.24       24.97      1.04 o 
  -3   4   2      212.09      193.94      2.97 o 
  -2   4   2       97.95       84.01      1.31 o 
  -1   4   2       83.75      121.05      1.57 o 
   0   4   2     1377.73     1351.69     10.14 o 
   1   4   2      487.32      450.81      4.10 o 
   2   4   2      793.78      867.43      7.13 o 
   3   4   2       62.96       74.74      1.53 o 
   4   4   2      576.70      582.35      5.55 o 
   5   4   2       97.20       95.15      2.39 o 
   6   4   2      259.79      256.76      3.56 o 
   7   4   2       67.03       94.40      2.68 o 
   8   4   2      141.90      119.61      3.22 o 
   9   4   2        9.07        6.90      1.78 o 
  10   4   2       14.84       16.54      3.62 o 
 -10   5   2       33.75       40.94      2.93 o 
  -9   5   2      117.24      120.89      4.10 o 
  -8   5   2      241.95      243.02      4.65 o 
  -7   5   2       85.61       91.33      2.74 o 
  -6   5   2      110.39      105.11      2.70 o 
  -5   5   2      136.11      132.72      2.57 o 
  -4   5   2       42.46       38.97      1.12 o 
  -3   5   2      124.17      138.95      2.96 o 
  -2   5   2      534.77      596.98      5.29 o 
  -1   5   2     1107.60     1156.46     10.98 o 
   0   5   2     1965.56     2065.00     15.13 o 
   1   5   2     4298.60     4627.01     32.29 o 
   2   5   2      495.04      548.60      5.14 o 
   3   5   2     1048.68     1167.71      9.54 o 
   4   5   2      243.61      254.42      3.26 o 
   5   5   2       28.20       28.86      1.23 o 
   6   5   2       51.09       53.19      1.66 o 
   7   5   2       56.12       39.04      1.91 o 
   8   5   2      107.99       91.03      2.95 o 
   9   5   2        6.71        3.83      1.66 o 
  10   5   2       96.23       97.78      7.90 o 
 -10   6   2        2.77       -0.45      1.74 o 
  -9   6   2        1.59        2.48      1.56 o 
  -8   6   2       31.45       31.14      2.03 o 
  -7   6   2      369.83      354.49      6.73 o 
  -6   6   2       15.90       15.40      1.37 o 
  -5   6   2      123.58      136.94      2.63 o 
  -4   6   2       86.03       86.97      1.72 o 
  -3   6   2      159.40      168.36      2.56 o 
  -2   6   2       92.28      109.68      1.83 o 
  -1   6   2      282.12      284.56      3.18 o 
   1   6   2     1202.34     1286.80     10.21 o 
   2   6   2      216.40      209.85      2.82 o 
   3   6   2      404.99      416.54      5.66 o 
   4   6   2       22.08       26.77      1.45 o 
   5   6   2      371.29      338.91      4.22 o 
   6   6   2       30.63       29.60      1.39 o 
   7   6   2       83.01       84.05      2.69 o 
   8   6   2       49.27       42.13      2.63 o 
   9   6   2        0.09       -0.56      1.43 o 
  10   6   2        1.78        3.14      3.48 o 
 -10   7   2        9.90       10.25      2.22 o 
  -9   7   2      135.75      140.15      4.60 o 
  -8   7   2        3.35        3.12      1.26 o 
  -7   7   2      121.47      122.52      3.28 o 
  -6   7   2       70.53       71.55      3.00 o 
  -5   7   2     1198.78     1172.31     11.62 o 
  -4   7   2      287.18      274.07      3.46 o 
  -3   7   2      335.92      349.64      3.95 o 
  -2   7   2       86.38       74.10      1.61 o 
   0   7   2       15.48       24.11      1.15 o 
   1   7   2        0.70        2.30      0.67 o 
   2   7   2       41.19       71.64      2.22 o 
   3   7   2       18.50       21.77      1.10 o 
   4   7   2      132.91      137.08      2.52 o 
   5   7   2      159.21      150.49      2.74 o 
   6   7   2       92.35       96.37      2.33 o 
   7   7   2       14.69       14.61      1.48 o 
   8   7   2        8.34        7.73      1.76 o 
   9   7   2       17.14       21.33      2.79 o 
  10   7   2      168.67      188.52      6.53 o 
  -9   8   2      132.04      149.30      7.56 o 
  -8   8   2      152.93      146.72      3.87 o 
  -7   8   2      452.66      460.37      8.12 o 
  -6   8   2       28.28       24.71      1.70 o 
  -5   8   2     1663.61     1646.08     15.41 o 
  -4   8   2        6.78        4.45      0.72 o 
  -3   8   2       17.18       16.81      1.02 o 
  -2   8   2      535.59      501.74      6.84 o 
  -1   8   2      208.22      240.73      3.38 o 
   0   8   2      259.90      268.79      3.40 o 
   1   8   2       97.91      116.37      2.90 o 
   2   8   2     1321.14     1334.96     11.16 o 
   3   8   2       57.03       58.76      2.01 o 
   4   8   2      389.21      380.52      4.69 o 
   5   8   2       55.90       55.37      1.86 o 
   6   8   2      113.43      106.07      2.89 o 
   7   8   2       10.20       10.78      1.79 o 
   8   8   2       71.13       74.90      3.48 o 
   9   8   2        6.28        2.57      1.71 o 
  -9   9   2       20.85       17.17      2.75 o 
  -8   9   2        4.85        3.30      1.92 o 
  -7   9   2       52.17       45.39      2.67 o 
  -6   9   2        4.19        4.53      1.44 o 
  -5   9   2      291.20      282.17      4.74 o 
  -4   9   2      379.71      393.11      5.54 o 
  -3   9   2       21.99       28.36      1.28 o 
  -2   9   2        2.14        2.66      0.81 o 
  -1   9   2       80.66       88.57      2.42 o 
   0   9   2      668.19      654.47      6.47 o 
   1   9   2      259.38      284.49      3.76 o 
   2   9   2     1565.08     1542.08     13.23 o 
   3   9   2       49.43       41.39      1.60 o 
   4   9   2     1856.19     1789.69     14.81 o 
   5   9   2     1156.66     1153.41     10.63 o 
   6   9   2      129.32      121.89      3.86 o 
   7   9   2       65.14       65.31      3.74 o 
   8   9   2      179.89      176.29      5.13 o 
   9   9   2       21.56       23.14      2.65 o 
  -8  10   2        0.31        0.13      1.71 o 
  -7  10   2       34.93       35.58      2.60 o 
  -6  10   2       88.67       97.77      3.54 o 
  -5  10   2       74.68       81.02      3.18 o 
  -4  10   2        3.72        3.74      1.29 o 
  -3  10   2       69.38       60.72      3.05 o 
  -2  10   2       12.57       14.15      1.21 o 
  -1  10   2      129.78      146.77      2.69 o 
   0  10   2      176.09      156.85      2.79 o 
   1  10   2     1638.92     1596.66     13.32 o 
   2  10   2      100.66       99.84      2.35 o 
   3  10   2       48.15       45.74      2.28 o 
   4  10   2      227.01      210.65      3.84 o 
   5  10   2     1151.59     1106.00     12.46 o 
   6  10   2        0.17       -0.01      1.34 o 
   7  10   2       70.88       68.29      3.26 o 
   8  10   2       66.11       64.38      3.43 o 
  -8  11   2       12.11       16.12      2.74 o 
  -7  11   2       24.75       27.72      2.48 o 
  -6  11   2      302.32      280.26     10.03 o 
  -5  11   2       76.59       71.06      3.17 o 
  -4  11   2        0.19       -1.68      1.12 o 
  -3  11   2      159.89      151.32      5.98 o 
  -2  11   2     1624.12     1502.04     16.12 o 
  -1  11   2       40.89       41.60      1.91 o 
   0  11   2      141.96      143.19      3.25 o 
   1  11   2      179.00      173.60      3.14 o 
   2  11   2      365.71      349.01      4.73 o 
   3  11   2       42.24       46.74      1.88 o 
   4  11   2      255.35      258.23      4.15 o 
   5  11   2        8.12        5.86      1.31 o 
   6  11   2       49.99       60.71      3.07 o 
   7  11   2      119.34      126.28      5.37 o 
   8  11   2      318.01      353.28      8.81 o 
  -7  12   2        0.27        0.20      1.95 o 
  -6  12   2      178.19      179.14      5.01 o 
  -5  12   2        0.05        0.81      1.38 o 
  -4  12   2       61.99       66.36      3.09 o 
  -3  12   2       46.48       51.57      2.73 o 
  -2  12   2        0.06        3.98      1.10 o 
  -1  12   2      111.81      109.01      2.97 o 
   0  12   2       56.86       59.29      2.33 o 
   1  12   2       66.72       63.31      2.41 o 
   2  12   2       15.41       11.96      1.42 o 
   3  12   2        8.08        8.67      1.18 o 
   4  12   2        0.45        1.31      0.97 o 
   5  12   2       18.17       18.39      2.31 o 
   6  12   2       36.85       39.48      3.13 o 
   7  12   2      107.25      119.92      5.05 o 
  -6  13   2        2.83        5.22      1.74 o 
  -5  13   2       19.69       27.18      2.48 o 
  -4  13   2        9.29        9.33      1.80 o 
  -3  13   2        2.14        3.17      1.41 o 
  -2  13   2        8.24       10.62      2.44 o 
  -1  13   2      390.90      418.03      6.32 o 
   0  13   2       15.95       17.76      1.66 o 
   1  13   2      114.52      115.53      4.13 o 
   2  13   2       32.85       29.85      2.21 o 
   3  13   2      496.45      510.49      8.19 o 
   4  13   2      130.41      135.36      5.00 o 
   5  13   2        4.61        2.84      2.26 o 
   6  13   2        9.73       10.25      3.06 o 
  -5  14   2        1.48        2.34      1.65 o 
  -4  14   2        0.04        0.31      1.35 o 
  -3  14   2        0.16       -0.09      1.37 o 
  -2  14   2      333.42      348.17      6.96 o 
  -1  14   2       19.98       24.16      2.25 o 
   0  14   2        0.39        2.15      1.35 o 
   1  14   2       15.36       19.18      1.99 o 
   2  14   2      203.88      201.41      5.06 o 
   3  14   2      166.99      173.29      5.79 o 
   4  14   2        3.48        4.47      1.92 o 
   5  14   2       87.33       88.57      5.89 o 
  -4  15   2        0.00       -2.36      1.70 o 
  -3  15   2        0.50        0.07      1.79 o 
  -2  15   2       52.63       58.18      5.21 o 
  -1  15   2      110.37      113.65      4.96 o 
   0  15   2       95.80      108.09      4.71 o 
   1  15   2       19.60       21.77      2.26 o 
   2  15   2       32.19       36.12      2.63 o 
   3  15   2       10.86        8.99      2.18 o 
   4  15   2        9.50        8.57      2.81 o 
  -1  16   2      169.08      180.95      6.43 o 
   0  16   2        0.93        1.28      1.94 o 
   1  16   2       44.39       57.17      3.27 o 
 -11   0   3        0.82        1.52      4.47 o 
  -9   0   3       13.54       11.76      2.58 o 
  -7   0   3      563.40      571.15      8.72 o 
  -5   0   3       75.11       64.92      2.21 o 
  -3   0   3     5830.50     6210.64     60.29 o 
  -1   0   3       53.89       53.06      1.82 o 
   1   0   3     4495.74     4512.69     54.44 o 
   3   0   3      313.54      303.98      4.32 o 
   5   0   3        0.60        1.81      0.74 o 
   7   0   3      138.70      137.60      4.25 o 
   9   0   3       87.87       72.87      4.51 o 
  11   0   3      613.04      641.97     15.04 o 
 -11   1   3       43.43       42.07      4.77 o 
 -10   1   3      509.53      529.53      8.93 o 
  -9   1   3       43.51       42.13      2.18 o 
  -8   1   3       79.15       62.57      2.04 o 
  -7   1   3      174.93      168.48      2.99 o 
  -6   1   3      258.04      242.23      3.37 o 
  -5   1   3       96.62       80.91      1.82 o 
  -4   1   3      332.27      415.67      4.14 o 
  -3   1   3      329.40      294.31      3.25 o 
  -2   1   3     1478.01     1587.64     11.59 o 
  -1   1   3     6522.19     6478.83     44.48 o 
   0   1   3        3.21        6.15      0.35 o 
   1   1   3      153.94      155.85      1.71 o 
   3   1   3      477.37      428.77      4.58 o 
   4   1   3       14.16       14.84      0.74 o 
   5   1   3       18.15       21.80      0.96 o 
   6   1   3      325.12      329.02      4.29 o 
   7   1   3       60.03       49.35      1.67 o 
   8   1   3      146.70      131.61      4.29 o 
   9   1   3        0.87        1.04      1.36 o 
  10   1   3      161.47      181.28      5.13 o 
  11   1   3        8.38       10.13      2.68 o 
 -11   2   3       51.93       51.89      5.11 o 
 -10   2   3        0.78        0.95      1.25 o 
  -9   2   3       29.72       19.34      1.73 o 
  -8   2   3      202.05      187.30      3.91 o 
  -7   2   3      478.15      431.54      7.04 o 
  -6   2   3      186.95      188.69      3.10 o 
  -5   2   3       29.53       35.63      1.53 o 
  -4   2   3      642.34      682.62      6.03 o 
  -3   2   3       51.54       66.16      0.95 o 
  -2   2   3      146.83      128.03      2.31 o 
  -1   2   3     1893.54     2086.85     21.78 o 
   0   2   3    17134.48    16970.72    165.69 o 
   1   2   3      746.58      741.70      6.36 o 
   2   2   3      289.24      262.78      3.13 o 
   3   2   3     2411.08     2464.45     19.80 o 
   4   2   3     1817.44     1960.20     15.47 o 
   5   2   3        0.55        0.71      0.50 o 
   6   2   3      505.84      459.38      8.29 o 
   7   2   3      163.98      165.55      3.49 o 
   8   2   3      277.14      309.21      5.17 o 
   9   2   3       54.27       60.90      3.03 o 
  10   2   3       15.89       22.04      3.42 o 
  11   2   3       49.80       67.54      4.42 o 
 -10   3   3        5.91        5.31      1.76 o 
  -9   3   3       18.62       22.86      1.84 o 
  -8   3   3        0.00       -0.58      1.00 o 
  -7   3   3      279.76      294.84      4.74 o 
  -6   3   3       83.97       76.93      1.82 o 
  -5   3   3      161.54      164.30      2.42 o 
  -4   3   3       60.77       55.39      1.65 o 
  -2   3   3      690.67      745.27      6.83 o 
  -1   3   3     2899.98     3058.08     29.91 o 
   0   3   3     1235.45     1345.25     10.10 o 
   1   3   3      843.55     1003.29      8.84 o 
   2   3   3        0.51        4.29      1.66 o 
   3   3   3        3.76        3.78      0.45 o 
   4   3   3      945.76      954.13      8.95 o 
   5   3   3      246.51      254.86      3.21 o 
   6   3   3      122.45      142.44      3.77 o 
   7   3   3      231.65      220.83      4.09 o 
   8   3   3      234.45      248.74      4.64 o 
   9   3   3        0.49        0.03      1.31 o 
  10   3   3       39.34       32.90      3.25 o 
 -10   4   3      130.77      142.93      5.05 o 
  -9   4   3       19.07       22.52      1.84 o 
  -8   4   3       31.15       21.91      1.75 o 
  -7   4   3     1465.21     1322.45     13.04 o 
  -6   4   3      328.68      337.89      6.19 o 
  -5   4   3        4.62        5.72      0.55 o 
  -4   4   3      792.33      795.84      7.94 o 
  -3   4   3        0.92        2.13      0.61 o 
  -2   4   3        0.04        0.36      0.62 o 
  -1   4   3        5.82       14.08      1.04 o 
   0   4   3     3048.39     3106.14     20.65 o 
   1   4   3     1827.86     2015.61     14.75 o 
   2   4   3      637.58      656.76      5.77 o 
   3   4   3      639.39      666.41      6.68 o 
   4   4   3     1890.21     1863.03     14.31 o 
   5   4   3     2115.96     2140.41     16.46 o 
   6   4   3      255.70      252.34      3.48 o 
   7   4   3      336.28      293.61      5.78 o 
   8   4   3      150.90      161.41      3.78 o 
   9   4   3      107.17      115.32      5.62 o 
  10   4   3       12.28        8.25      2.40 o 
 -10   5   3      165.28      181.34      5.25 o 
  -9   5   3       27.43       25.71      2.04 o 
  -8   5   3       22.63       24.61      1.84 o 
  -7   5   3       95.31       98.59      3.73 o 
  -6   5   3     1919.78     1848.37     16.75 o 
  -5   5   3      825.59      792.91      8.40 o 
  -4   5   3      216.72      191.73      3.17 o 
  -3   5   3      468.61      434.57      5.00 o 
  -2   5   3     3873.76     4093.21     28.86 o 
  -1   5   3      541.19      600.05      5.94 o 
   0   5   3     2028.11     2032.86     13.84 o 
   1   5   3       18.75       29.64      1.05 o 
   2   5   3      289.44      300.49      3.42 o 
   3   5   3      139.94      145.87      3.04 o 
   4   5   3      360.39      341.33      4.27 o 
   5   5   3      364.41      358.64      4.23 o 
   6   5   3       15.02       17.75      1.67 o 
   7   5   3       19.93       19.25      1.71 o 
   8   5   3      212.96      206.44      7.38 o 
   9   5   3       96.14      111.03      4.00 o 
  10   5   3      228.84      224.27      7.01 o 
 -10   6   3      297.39      320.03      7.04 o 
  -9   6   3      148.43      153.77      4.43 o 
  -8   6   3      787.52      751.49     12.00 o 
  -7   6   3      446.20      456.22      6.47 o 
  -6   6   3      304.59      283.70      4.63 o 
  -5   6   3       67.10       69.33      2.63 o 
  -4   6   3     1208.65     1231.03     11.57 o 
  -3   6   3      584.07      608.36      5.62 o 
  -2   6   3        8.85        6.86      0.76 o 
   0   6   3      103.02       88.30      1.58 o 
   1   6   3      143.49      172.99      2.43 o 
   2   6   3      245.48      244.95      3.14 o 
   3   6   3      406.01      422.89      4.68 o 
   4   6   3      131.64      137.95      2.60 o 
   5   6   3      462.04      422.65      4.85 o 
   6   6   3       34.34       34.57      1.77 o 
   7   6   3       20.76       19.80      1.83 o 
   8   6   3       53.51       47.15      2.29 o 
   9   6   3        0.27        1.51      1.66 o 
  10   6   3       59.11       79.59      4.54 o 
 -10   7   3       36.35       36.42      3.45 o 
  -9   7   3       23.53       32.73      2.65 o 
  -8   7   3        7.02        6.60      1.48 o 
  -7   7   3       74.21       70.46      2.62 o 
  -6   7   3      350.75      352.02      6.27 o 
  -5   7   3      156.45      155.53      3.25 o 
  -4   7   3        5.86        8.69      1.05 o 
  -3   7   3       71.93       56.34      1.55 o 
  -2   7   3      295.36      299.50      3.40 o 
  -1   7   3       40.85       40.95      2.13 o 
   0   7   3      180.58      199.28      2.66 o 
   1   7   3     2364.96     2245.64     16.95 o 
   2   7   3      263.85      258.49      3.64 o 
   3   7   3      512.81      475.01      5.14 o 
   4   7   3      299.86      278.39      3.77 o 
   6   7   3      174.76      158.42      3.50 o 
   7   7   3      358.62      330.41      5.45 o 
   8   7   3       76.26       88.11      3.66 o 
   9   7   3       10.89       13.02      2.17 o 
  -9   8   3        0.17        0.69      1.81 o 
  -8   8   3      202.71      199.56      5.17 o 
  -7   8   3       79.71       82.26      3.25 o 
  -6   8   3       14.73       17.00      1.55 o 
  -5   8   3       70.12       62.59      2.28 o 
  -4   8   3      170.70      164.75      4.07 o 
  -3   8   3       26.00       20.74      0.99 o 
  -2   8   3      127.36      112.99      2.00 o 
  -1   8   3      145.29      160.93      3.10 o 
   0   8   3      389.85      352.58      4.03 o 
   1   8   3     1437.46     1415.58     11.59 o 
   2   8   3      132.77      129.85      2.59 o 
   3   8   3        9.61       12.98      1.03 o 
   4   8   3       59.50       51.90      1.76 o 
   5   8   3        4.34        2.28      0.87 o 
   6   8   3        3.34        2.89      1.11 o 
   7   8   3        1.98       -0.70      1.27 o 
   8   8   3      108.20      109.02      4.05 o 
   9   8   3        0.13        1.82      1.90 o 
  -9   9   3        0.00        3.60      2.03 o 
  -8   9   3        9.82       13.95      2.02 o 
  -7   9   3       24.78       23.62      2.37 o 
  -6   9   3       19.44       14.95      1.81 o 
  -5   9   3       11.39        9.22      1.49 o 
  -4   9   3      147.92      144.68      3.79 o 
  -3   9   3        5.97        8.86      0.93 o 
  -2   9   3       58.43       43.50      1.67 o 
  -1   9   3        7.57        5.04      0.98 o 
   0   9   3      753.11      744.53      7.10 o 
   1   9   3      796.66      816.44      7.69 o 
   2   9   3     1522.40     1472.65     13.44 o 
   3   9   3       31.56       30.51      1.62 o 
   4   9   3      498.36      485.33      5.69 o 
   5   9   3      665.53      662.97      8.88 o 
   6   9   3      287.98      274.79      4.90 o 
   7   9   3       59.80       61.69      3.10 o 
   8   9   3       76.63       72.98      3.54 o 
   9   9   3       40.32       43.57      3.16 o 
  -8  10   3       35.70       37.35      3.34 o 
  -7  10   3        0.01       -0.74      1.84 o 
  -6  10   3       36.15       32.89      2.38 o 
  -5  10   3        0.01        1.18      1.22 o 
  -4  10   3        0.07       -0.43      1.30 o 
  -3  10   3        7.10        7.14      1.38 o 
  -2  10   3        0.60        2.06      0.84 o 
  -1  10   3       77.69       79.76      2.33 o 
   0  10   3      321.49      312.24      4.06 o 
   1  10   3      395.72      375.09      4.65 o 
   2  10   3      507.06      496.31      5.72 o 
   3  10   3       22.34       24.01      1.42 o 
   4  10   3      558.27      536.31      7.25 o 
   5  10   3       46.91       43.42      2.11 o 
   6  10   3        2.13        1.95      1.33 o 
   7  10   3       97.94       94.67      3.76 o 
   8  10   3       70.72       76.43      3.68 o 
  -8  11   3      131.49      129.54      5.48 o 
  -7  11   3       52.38       53.28      3.33 o 
  -6  11   3      635.25      622.27      9.79 o 
  -5  11   3       92.75       88.10      3.46 o 
  -4  11   3       18.08       21.81      2.05 o 
  -3  11   3       60.30       63.43      3.01 o 
  -2  11   3       33.11       33.81      1.77 o 
  -1  11   3      180.05      168.54      3.53 o 
   0  11   3      650.47      616.87      7.58 o 
   1  11   3       93.03       91.06      2.69 o 
   2  11   3      223.24      225.09      3.70 o 
   3  11   3       80.71       69.80      2.43 o 
   4  11   3       24.40       22.40      1.73 o 
   5  11   3        0.37       -0.71      1.14 o 
   6  11   3       90.33       82.40      3.50 o 
   7  11   3        0.14        0.83      1.47 o 
   8  11   3       25.77       28.94      2.78 o 
  -7  12   3        1.14        4.06      1.80 o 
  -6  12   3       20.13       25.18      2.46 o 
  -5  12   3       39.61       43.84      2.80 o 
  -4  12   3        0.01       -1.16      1.36 o 
  -3  12   3      145.94      143.91      4.20 o 
  -2  12   3        0.48        0.73      1.23 o 
  -1  12   3        0.59        1.03      0.94 o 
   0  12   3       16.50       13.30      1.45 o 
   1  12   3      116.73      107.21      3.03 o 
   2  12   3       46.43       40.84      2.12 o 
   3  12   3       20.71       17.67      1.66 o 
   4  12   3      179.67      185.29      4.13 o 
   5  12   3        0.26        3.43      1.50 o 
   6  12   3       64.84       66.21      3.28 o 
   7  12   3       66.17       66.40      4.01 o 
  -6  13   3      368.23      402.80      8.05 o 
  -5  13   3       68.82       68.85      3.41 o 
  -4  13   3      242.85      235.37      5.71 o 
  -3  13   3      189.61      203.24      5.22 o 
  -2  13   3      252.96      240.12      5.57 o 
  -1  13   3       39.17       40.86      2.16 o 
   0  13   3        1.51        0.74      1.16 o 
   1  13   3       10.05       11.00      1.47 o 
   2  13   3      458.76      457.19      6.83 o 
   3  13   3       22.20       19.48      1.78 o 
   4  13   3        0.76        1.68      1.69 o 
   5  13   3       35.07       42.85      4.26 o 
   6  13   3       63.53       59.96      5.13 o 
  -5  14   3        7.48       11.47      2.29 o 
  -4  14   3        0.06       -0.82      1.40 o 
  -3  14   3       82.53       85.26      3.70 o 
  -2  14   3      159.41      171.35      4.88 o 
  -1  14   3       10.38       11.38      1.88 o 
   0  14   3       35.78       42.43      2.89 o 
   1  14   3       10.76       11.12      1.63 o 
   2  14   3        0.02        0.41      1.31 o 
   3  14   3       11.89       10.62      1.81 o 
   4  14   3       70.23       66.82      8.11 o 
   5  14   3        0.28       -0.19      5.17 o 
  -3  15   3      102.25      123.17      4.47 o 
  -2  15   3       21.42       27.84      3.08 o 
  -1  15   3        5.65        7.99      2.17 o 
   0  15   3       76.71       84.17      4.42 o 
   1  15   3        0.15       -1.41      1.35 o 
   2  15   3      314.44      322.08      7.94 o 
   3  15   3      188.80      195.98      6.44 o 
   0  16   3      202.21      232.22      7.87 o 
 -10   0   4      147.66      138.75      8.19 o 
  -8   0   4      168.47      138.59      4.13 o 
  -6   0   4      266.15      256.19      4.96 o 
  -4   0   4      171.24      187.68      3.53 o 
  -2   0   4     2792.84     2622.77     26.29 o 
   0   0   4     5017.20     5049.63     48.95 o 
   2   0   4      561.53      600.45      7.14 o 
   4   0   4      184.48      189.54      5.85 o 
   6   0   4     4681.78     4490.94     45.72 o 
   8   0   4      214.62      200.84     12.15 o 
  10   0   4      727.81      739.56     15.94 o 
 -10   1   4       96.47      114.05      5.89 o 
  -9   1   4      123.10      115.92      3.33 o 
  -8   1   4       81.17       71.15      4.44 o 
  -7   1   4      454.82      426.15      5.11 o 
  -6   1   4     2054.92     1971.24     15.45 o 
  -5   1   4      723.23      788.97      7.61 o 
  -4   1   4      644.71      662.32      5.91 o 
  -3   1   4     1225.74     1242.96      9.59 o 
  -2   1   4     4363.64     4665.06     40.27 o 
  -1   1   4     4776.34     4575.69     31.51 o 
   0   1   4     5524.15     5558.93     38.05 o 
   1   1   4       21.06       32.02      1.02 o 
   2   1   4      441.21      450.48      5.18 o 
   3   1   4       34.93       33.81      1.29 o 
   4   1   4       18.78       26.86      1.22 o 
   5   1   4       82.61       86.48      1.72 o 
   6   1   4      524.76      498.58      5.25 o 
   7   1   4      321.84      314.68      4.85 o 
   8   1   4      134.77      136.21      4.04 o 
   9   1   4       53.63       63.90      3.13 o 
  10   1   4      145.85      163.26      4.97 o 
 -10   2   4       73.83       69.40      3.86 o 
  -9   2   4       10.55        9.81      1.50 o 
  -8   2   4        3.60        3.93      1.46 o 
  -7   2   4        0.84        1.86      0.76 o 
  -6   2   4       28.96       33.62      1.32 o 
  -5   2   4      138.88      147.83      2.32 o 
  -4   2   4       94.86      109.66      1.78 o 
  -3   2   4      449.17      435.62      4.47 o 
  -2   2   4       14.01       10.97      0.43 o 
  -1   2   4      162.84      182.34      1.99 o 
   0   2   4     6712.17     6787.90     50.06 o 
   1   2   4       74.92      108.95      1.53 o 
   2   2   4     7601.03     7955.28     59.81 o 
   3   2   4      406.59      447.77      4.97 o 
   4   2   4       77.12       88.67      2.26 o 
   5   2   4       50.33       45.20      1.72 o 
   6   2   4      818.39      840.15      8.95 o 
   7   2   4      142.58      130.13      3.12 o 
   8   2   4        0.99        0.42      1.31 o 
   9   2   4        6.18        3.09      1.51 o 
  10   2   4       62.05       76.66      3.62 o 
 -10   3   4        0.40       -1.64      1.23 o 
  -9   3   4       11.58        8.59      1.47 o 
  -8   3   4        7.38       10.95      1.41 o 
  -7   3   4      399.80      374.84      5.47 o 
  -6   3   4       24.80       31.13      1.33 o 
  -5   3   4       54.41       55.83      1.30 o 
  -4   3   4     2058.99     2145.94     17.92 o 
  -3   3   4      428.03      432.73      4.81 o 
  -2   3   4     1359.84     1529.61     12.76 o 
  -1   3   4      422.83      424.05      3.45 o 
   0   3   4     3261.46     3196.38     20.91 o 
   1   3   4      556.48      645.62      5.98 o 
   2   3   4     2795.08     2871.76     25.99 o 
   3   3   4       31.50       39.05      2.00 o 
   4   3   4        3.10        4.09      0.75 o 
   5   3   4      228.39      229.28      4.52 o 
   6   3   4       10.73       12.97      1.24 o 
   7   3   4      171.92      144.81      4.84 o 
   8   3   4      279.37      254.48      8.26 o 
   9   3   4        7.86        4.10      1.52 o 
  10   3   4       31.15       41.80      2.95 o 
 -10   4   4        9.47        7.75      1.88 o 
  -9   4   4       14.25       11.80      1.59 o 
  -8   4   4        1.55        3.44      1.18 o 
  -7   4   4      151.15      146.32      3.36 o 
  -6   4   4       87.70       90.09      2.51 o 
  -5   4   4      139.35      118.88      2.62 o 
  -4   4   4       20.90       21.63      1.37 o 
  -3   4   4        0.54       -0.04      0.60 o 
  -2   4   4      551.69      538.22      4.78 o 
  -1   4   4      467.86      507.50      5.12 o 
   0   4   4     2286.01     2327.20     18.53 o 
   1   4   4       99.65      120.22      3.22 o 
   2   4   4      323.45      319.70      4.00 o 
   3   4   4     2502.42     2463.07     18.19 o 
   4   4   4     1947.10     1882.06     14.52 o 
   5   4   4      936.48      878.50     12.53 o 
   6   4   4       32.88       27.07      2.29 o 
   7   4   4       40.91       41.00      1.99 o 
   8   4   4      451.95      461.99      6.77 o 
   9   4   4        0.12       -0.32      1.34 o 
  10   4   4       16.01       15.88      2.80 o 
 -10   5   4        0.05        0.70      1.69 o 
  -9   5   4       27.14       25.89      2.10 o 
  -8   5   4        1.55        1.09      1.09 o 
  -7   5   4        0.03        0.22      0.98 o 
  -6   5   4      292.20      280.05      4.54 o 
  -4   5   4       22.81       28.76      1.36 o 
  -2   5   4      149.66      162.61      2.27 o 
  -1   5   4      100.61      120.82      2.33 o 
   0   5   4      650.77      702.99      6.87 o 
   1   5   4        6.99        7.67      0.65 o 
   2   5   4      349.27      326.22      3.67 o 
   3   5   4      190.13      207.13      3.02 o 
   4   5   4      498.27      535.97      5.39 o 
   5   5   4      101.31      106.18      2.00 o 
   6   5   4      430.04      445.38      6.78 o 
   7   5   4       26.02       29.46      1.84 o 
   8   5   4        0.00        1.60      1.14 o 
   9   5   4        1.15       -1.81      1.49 o 
  10   5   4        1.74        1.37      2.08 o 
 -10   6   4       18.30       21.61      2.81 o 
  -9   6   4       25.49       22.70      2.07 o 
  -8   6   4        8.76        7.47      1.41 o 
  -7   6   4       11.84       12.21      1.47 o 
  -6   6   4        0.50        2.71      1.05 o 
  -5   6   4      189.38      183.88      3.91 o 
  -4   6   4      183.36      194.60      3.32 o 
  -3   6   4      446.50      486.62      5.56 o 
  -2   6   4        8.06        7.61      0.72 o 
  -1   6   4      302.54      352.27      5.98 o 
   0   6   4       18.45       29.37      1.27 o 
   1   6   4     1664.88     1732.52     13.34 o 
   2   6   4       76.56       71.34      1.68 o 
   3   6   4        1.07        0.85      0.58 o 
   4   6   4        0.36       -0.86      0.59 o 
   5   6   4      896.71      891.31      8.24 o 
   6   6   4      172.38      146.40      3.74 o 
   7   6   4       44.39       43.50      2.14 o 
   8   6   4      113.98      115.58      4.68 o 
   9   6   4        0.98        1.46      1.85 o 
  10   6   4        3.10        1.67      2.10 o 
  -9   7   4      110.77      121.59      4.26 o 
  -8   7   4       44.64       50.02      2.77 o 
  -7   7   4      397.32      384.25      5.99 o 
  -6   7   4       72.67       69.54      2.44 o 
  -5   7   4        2.30        1.85      0.91 o 
  -4   7   4       46.64       57.48      3.73 o 
  -3   7   4      534.80      527.79      8.24 o 
  -2   7   4      425.89      459.18      5.34 o 
  -1   7   4      313.80      320.37      4.24 o 
   0   7   4      251.23      274.52      3.20 o 
   1   7   4       82.31       70.91      1.61 o 
   2   7   4       63.00       66.72      1.70 o 
   3   7   4       26.30       18.04      1.09 o 
   4   7   4      325.58      305.51      4.01 o 
   5   7   4       28.48       19.00      1.44 o 
   6   7   4       50.64       54.06      2.27 o 
   7   7   4        2.67        2.74      1.16 o 
   8   7   4      180.88      179.87      4.21 o 
   9   7   4       14.09       18.33      2.68 o 
  -9   8   4      539.64      585.60     12.64 o 
  -8   8   4       10.84       11.63      1.95 o 
  -7   8   4       17.89       18.60      1.98 o 
  -6   8   4      276.22      278.52      6.20 o 
  -5   8   4      407.89      391.52      6.62 o 
  -4   8   4      316.93      317.34      5.64 o 
  -3   8   4       82.95       92.93      2.11 o 
  -2   8   4      225.87      217.33      3.46 o 
  -1   8   4        2.67        8.34      0.99 o 
   0   8   4      686.51      695.69      6.52 o 
   1   8   4      205.23      239.01      3.22 o 
   2   8   4        5.02        4.58      0.98 o 
   3   8   4       21.64       22.27      1.22 o 
   4   8   4      280.17      288.56      5.73 o 
   5   8   4       52.67       68.16      2.62 o 
   6   8   4      166.40      138.20      4.01 o 
   7   8   4       26.00       18.06      1.71 o 
   8   8   4        2.76        1.47      1.52 o 
   9   8   4       51.19       56.82      3.39 o 
  -9   9   4        1.55       -0.28      1.79 o 
  -8   9   4        9.21        9.63      1.92 o 
  -7   9   4        3.93        5.09      1.58 o 
  -6   9   4       46.96       45.07      2.64 o 
  -5   9   4       57.96       52.39      2.95 o 
  -4   9   4        4.52        2.40      1.18 o 
  -3   9   4        1.84        4.58      1.18 o 
  -1   9   4       82.62       80.63      2.26 o 
   0   9   4      292.28      334.48      5.03 o 
   1   9   4      452.00      436.40      4.92 o 
   3   9   4        7.45        4.13      0.88 o 
   4   9   4      608.02      612.33      6.70 o 
   5   9   4      356.10      339.12      5.37 o 
   6   9   4       73.35       80.87      2.78 o 
   7   9   4        7.29        5.39      1.59 o 
   8   9   4       88.98       83.01      3.73 o 
   9   9   4       14.62       15.69      2.41 o 
  -8  10   4      234.44      252.29      6.95 o 
  -7  10   4        6.97        8.62      1.84 o 
  -6  10   4      273.11      266.44      7.10 o 
  -5  10   4        7.60       10.02      2.05 o 
  -4  10   4       14.09       15.01      2.06 o 
  -3  10   4       87.32       67.75      2.85 o 
  -2  10   4      218.63      195.44      3.61 o 
  -1  10   4       46.36       39.09      1.78 o 
   0  10   4        2.80        3.67      0.99 o 
   1  10   4      269.58      264.82      4.43 o 
   2  10   4      150.80      133.35      2.90 o 
   3  10   4        1.06        1.38      0.86 o 
   4  10   4      585.94      575.92      8.33 o 
   5  10   4        0.01       -0.08      1.08 o 
   6  10   4      242.74      245.19      5.79 o 
   7  10   4        1.41        2.01      1.50 o 
   8  10   4      138.37      144.68      4.83 o 
  -7  11   4      125.95      123.39      4.54 o 
  -6  11   4       85.25       95.56      4.73 o 
  -5  11   4       53.94       51.71      2.90 o 
  -4  11   4       17.62       14.86      1.86 o 
  -3  11   4       41.78       34.58      2.33 o 
  -2  11   4       21.27       16.41      1.82 o 
  -1  11   4       52.46       60.47      2.27 o 
   0  11   4      156.63      149.76      3.39 o 
   1  11   4      115.47      105.50      3.55 o 
   2  11   4       95.25       89.43      2.78 o 
   3  11   4      137.46      148.65      3.78 o 
   4  11   4      549.44      565.46     11.74 o 
   5  11   4      174.82      165.27      3.87 o 
   6  11   4        0.36        0.93      1.45 o 
   7  11   4        3.20        5.63      1.75 o 
  -7  12   4       23.02       27.03      2.62 o 
  -6  12   4       24.62       27.86      2.56 o 
  -5  12   4        0.40        3.63      1.59 o 
  -4  12   4      170.96      181.33      4.90 o 
  -3  12   4      145.91      136.47      5.45 o 
  -2  12   4      222.74      210.79      5.12 o 
  -1  12   4       67.57       67.80      2.50 o 
   0  12   4       20.11       18.10      1.59 o 
   1  12   4        8.26       11.44      1.40 o 
   2  12   4       43.59       45.92      2.24 o 
   3  12   4      113.44      112.33      3.26 o 
   4  12   4       53.84       56.95      2.89 o 
   5  12   4        2.53        4.35      1.64 o 
   6  12   4        0.03       -0.87      1.71 o 
   7  12   4       92.49       94.93      4.86 o 
  -6  13   4       15.22       13.31      2.18 o 
  -5  13   4      276.96      285.73      6.61 o 
  -4  13   4        6.50        6.32      1.71 o 
  -3  13   4        0.01       -0.87      1.32 o 
  -2  13   4        0.00        1.08      1.36 o 
  -1  13   4      144.52      145.63      4.38 o 
   0  13   4       26.44       25.49      1.88 o 
   1  13   4       12.63       14.67      1.60 o 
   2  13   4       18.99       23.71      1.91 o 
   3  13   4        1.37        1.29      1.24 o 
   4  13   4       21.09       16.29      1.97 o 
   5  13   4       18.53       18.36      2.72 o 
   6  13   4        6.17        9.70      2.99 o 
  -5  14   4       11.72       12.40      2.18 o 
  -4  14   4       14.63       17.92      2.28 o 
  -3  14   4       97.88       87.84      3.83 o 
  -2  14   4      719.13      681.33     12.88 o 
  -1  14   4        0.83        1.59      1.47 o 
   0  14   4      167.20      180.24      4.27 o 
   1  14   4        2.93        5.08      1.62 o 
   2  14   4      199.56      199.94      4.56 o 
   3  14   4       50.69       59.05      4.90 o 
   4  14   4        2.19        2.41      2.25 o 
   5  14   4       53.72       65.09      5.88 o 
  -3  15   4       55.52       55.04      3.37 o 
  -2  15   4       43.57       49.31      3.19 o 
  -1  15   4       11.45       14.72      2.17 o 
   0  15   4       79.97       85.98      4.55 o 
   1  15   4      159.84      180.51      5.04 o 
   2  15   4      193.50      202.76      5.37 o 
   3  15   4        3.96        8.04      2.17 o 
  -9   0   5        3.04        4.93      2.91 o 
  -7   0   5      546.63      570.58      8.72 o 
  -5   0   5       80.40       65.73      2.25 o 
  -3   0   5     1112.20     1187.71     13.20 o 
   1   0   5       13.90       26.24      1.41 o 
   3   0   5       15.09       18.26      1.41 o 
   5   0   5      147.30      154.80      3.22 o 
   7   0   5     1213.67     1201.09     19.94 o 
   9   0   5        7.75        7.82      5.07 o 
 -10   1   5       48.27       53.35      3.35 o 
  -9   1   5        1.04        0.24      1.66 o 
  -8   1   5      128.07      104.76      2.97 o 
  -7   1   5      257.66      255.47      3.73 o 
  -6   1   5      670.36      606.93      7.21 o 
  -5   1   5     1035.56     1055.35      8.98 o 
  -4   1   5        7.94        3.36      0.55 o 
  -3   1   5      738.80      787.23      6.64 o 
  -2   1   5       89.85       98.00      1.62 o 
  -1   1   5     3441.62     3343.91     23.44 o 
   0   1   5     2126.07     2304.33     16.49 o 
   1   1   5        0.01        5.36      0.46 o 
   2   1   5      931.04      958.00      8.37 o 
   3   1   5      245.10      243.41      3.69 o 
   4   1   5       15.44        9.44      0.87 o 
   5   1   5      113.04      115.96      3.02 o 
   6   1   5     2260.09     2114.26     18.51 o 
   7   1   5      135.72      125.06      3.86 o 
   8   1   5       98.55      104.46      3.64 o 
   9   1   5      274.56      277.94      7.82 o 
  10   1   5       10.64       12.94      2.17 o 
 -10   2   5       54.32       50.03      3.12 o 
  -9   2   5        0.54        2.50      1.22 o 
  -8   2   5       85.80       68.83      2.54 o 
  -7   2   5        0.88        1.20      0.93 o 
  -6   2   5      209.86      212.77      3.11 o 
  -5   2   5        5.60        8.00      0.69 o 
  -4   2   5      294.15      292.15      3.28 o 
  -3   2   5      200.91      194.28      2.79 o 
  -2   2   5     1023.32     1026.75      8.10 o 
  -1   2   5       63.84       59.78      1.18 o 
   0   2   5        9.00       10.34      0.57 o 
   1   2   5       76.98       94.11      1.51 o 
   2   2   5      143.09      176.84      2.56 o 
   3   2   5      217.04      226.95      3.30 o 
   4   2   5        0.00        0.88      0.64 o 
   5   2   5      787.97      820.66      8.55 o 
   6   2   5      132.29      110.08      2.68 o 
   7   2   5       95.35       96.93      2.71 o 
   8   2   5       23.32       19.25      2.01 o 
   9   2   5      115.59      121.04      5.61 o 
  10   2   5      213.91      246.28      6.17 o 
 -10   3   5      107.76      112.15      4.23 o 
  -9   3   5       18.43       20.37      1.89 o 
  -8   3   5       98.61      103.42      3.06 o 
  -7   3   5      770.11      692.20      8.19 o 
  -6   3   5      100.15      100.70      2.64 o 
  -5   3   5     1501.71     1396.56     12.84 o 
  -4   3   5      841.29      846.99      8.38 o 
  -3   3   5      263.77      295.92      3.81 o 
  -2   3   5       17.68       14.62      1.32 o 
  -1   3   5      906.89      934.04      7.47 o 
   0   3   5      845.81      903.99      7.91 o 
   1   3   5     1808.69     1818.79     13.54 o 
   2   3   5       78.32       85.85      1.77 o 
   3   3   5     2725.85     2901.47     23.46 o 
   4   3   5        9.88       11.39      1.33 o 
   6   3   5       38.59       35.62      1.73 o 
   7   3   5       68.70       73.09      2.48 o 
   8   3   5       29.63       28.60      2.26 o 
   9   3   5       56.01       57.18      3.07 o 
  10   3   5        1.02       -0.18      1.60 o 
 -10   4   5       51.94       53.97      2.73 o 
  -9   4   5        7.34        4.71      1.57 o 
  -8   4   5       19.76       17.98      1.68 o 
  -7   4   5       44.99       48.01      2.10 o 
  -6   4   5       25.54       26.39      1.59 o 
  -5   4   5        6.00        4.89      0.96 o 
  -4   4   5       28.54       31.35      1.42 o 
  -3   4   5       11.31       13.13      0.94 o 
  -2   4   5       20.65       25.64      0.95 o 
  -1   4   5     2493.24     2576.23     20.51 o 
   0   4   5     1062.50     1072.76      8.67 o 
   1   4   5       21.52       32.20      1.03 o 
   2   4   5      336.26      353.09      3.79 o 
   3   4   5       88.62      106.96      1.82 o 
   4   4   5      288.09      301.24      4.82 o 
   5   4   5      138.79      131.25      2.90 o 
   6   4   5      169.55      167.61      3.90 o 
   7   4   5       27.26       25.36      1.75 o 
   8   4   5        5.92        7.00      1.53 o 
   9   4   5        0.27       -1.97      1.32 o 
  10   4   5       11.03       12.61      2.20 o 
 -10   5   5        2.97        1.28      1.63 o 
  -9   5   5      195.13      203.66      4.59 o 
  -8   5   5       46.33       46.37      2.29 o 
  -7   5   5      139.96      138.36      3.39 o 
  -6   5   5       37.62       36.30      1.81 o 
  -5   5   5     1073.72     1008.98     10.19 o 
  -4   5   5       86.63      100.73      2.33 o 
  -3   5   5      769.82      776.47      7.74 o 
  -2   5   5        7.15       14.53      0.84 o 
  -1   5   5      193.24      221.89      3.15 o 
   0   5   5     1021.05     1080.07      9.81 o 
   1   5   5       42.10       45.94      1.28 o 
   2   5   5      377.23      384.21      4.14 o 
   3   5   5      154.20      151.63      2.56 o 
   4   5   5      579.98      593.65      5.79 o 
   5   5   5       15.97       11.26      1.18 o 
   6   5   5      394.48      384.84      9.05 o 
   7   5   5       27.21       25.57      1.79 o 
   8   5   5       70.74       75.92      2.82 o 
   9   5   5        1.86        4.34      2.12 o 
  10   5   5       29.05       19.05      3.24 o 
 -10   6   5        7.88        6.19      2.26 o 
  -9   6   5        0.14        1.83      1.49 o 
  -8   6   5       30.88       25.96      2.10 o 
  -7   6   5      741.67      727.90      8.83 o 
  -6   6   5       59.05       55.69      2.19 o 
  -5   6   5      938.61      856.04      9.14 o 
  -4   6   5      100.78      103.91      2.58 o 
  -3   6   5       80.29       88.34      1.96 o 
  -2   6   5       53.39       41.59      1.59 o 
  -1   6   5       34.11       43.85      1.47 o 
   0   6   5     1333.18     1412.68     12.54 o 
   1   6   5      841.70      855.85      7.48 o 
   2   6   5     2969.70     2953.95     21.78 o 
   3   6   5      239.36      224.48      3.16 o 
   4   6   5     1831.60     1714.93     13.77 o 
   5   6   5        2.99        5.64      1.09 o 
   6   6   5     1514.47     1396.59     13.85 o 
   7   6   5       31.98       24.82      1.91 o 
   8   6   5      168.84      184.78      4.27 o 
   9   6   5       13.99       16.15      2.17 o 
  10   6   5      151.39      164.53      6.36 o 
  -9   7   5       67.52       84.58      4.68 o 
  -8   7   5       42.95       38.47      3.32 o 
  -7   7   5       35.78       32.58      2.34 o 
  -6   7   5      207.99      193.62      6.50 o 
  -5   7   5       56.57       49.42      1.98 o 
  -4   7   5       22.31       21.89      1.32 o 
  -3   7   5       43.03       50.13      2.34 o 
  -2   7   5       12.38       17.69      1.14 o 
  -1   7   5      516.08      545.67      6.17 o 
   0   7   5      993.16     1006.69      9.76 o 
   1   7   5      167.99      173.45      3.29 o 
   2   7   5      225.70      237.25      4.24 o 
   3   7   5      227.56      226.98      3.33 o 
   4   7   5      439.96      435.72      5.05 o 
   5   7   5        8.84        6.45      1.29 o 
   6   7   5      137.17      122.34      3.22 o 
   7   7   5      248.34      242.02      4.74 o 
   8   7   5       18.30       22.82      1.93 o 
   9   7   5        7.64        3.28      2.11 o 
  -9   8   5        1.62        1.71      1.59 o 
  -8   8   5      291.31      318.67      7.76 o 
  -7   8   5        7.88        4.66      1.93 o 
  -6   8   5       24.45       22.20      2.03 o 
  -5   8   5      118.23      129.01      3.72 o 
  -4   8   5        2.01        4.21      1.19 o 
  -3   8   5      229.41      244.58      4.81 o 
  -2   8   5      174.25      151.78      2.90 o 
  -1   8   5       81.48       80.46      2.18 o 
   0   8   5      105.21       99.50      2.43 o 
   1   8   5     1901.12     1871.50     14.78 o 
   2   8   5        0.27        0.01      0.64 o 
   3   8   5       21.66       20.96      1.38 o 
   4   8   5      103.27       93.40      2.29 o 
   6   8   5      145.25      121.19      3.27 o 
   7   8   5       11.73       10.82      1.55 o 
   8   8   5       11.51        6.68      1.80 o 
   9   8   5       15.95       15.98      2.72 o 
  -8   9   5      104.36      118.41      4.32 o 
  -7   9   5       48.31       53.15      3.01 o 
  -6   9   5       30.23       33.16      2.39 o 
  -5   9   5      111.47      113.70      4.08 o 
  -4   9   5      249.30      243.83      5.17 o 
  -3   9   5      143.09      127.25      3.59 o 
  -2   9   5       13.80       19.05      1.65 o 
  -1   9   5        1.23        0.49      0.79 o 
   0   9   5       11.08        6.73      1.05 o 
   1   9   5       85.66       81.20      2.41 o 
   2   9   5        2.11        2.20      0.78 o 
   3   9   5        0.95        1.10      0.83 o 
   4   9   5       90.46       96.84      4.57 o 
   5   9   5      132.14      123.20      3.22 o 
   6   9   5      115.97      105.03      3.15 o 
   7   9   5       14.94       18.26      2.28 o 
   8   9   5        6.08        7.21      2.05 o 
  -8  10   5        0.01       -1.15      1.81 o 
  -7  10   5        0.09        0.73      1.95 o 
  -6  10   5      119.78      114.86      4.03 o 
  -5  10   5      229.61      220.15      5.25 o 
  -4  10   5       41.53       44.29      2.79 o 
  -2  10   5       91.93       75.10      3.07 o 
  -1  10   5      106.81      103.78      2.72 o 
   0  10   5       14.80       14.45      1.36 o 
   1  10   5       53.27       41.82      1.95 o 
   2  10   5       86.74       85.73      2.59 o 
   3  10   5       70.40       67.36      3.43 o 
   4  10   5      376.29      363.88      5.60 o 
   5  10   5       48.77       44.57      2.18 o 
   6  10   5       23.52       23.28      2.13 o 
   7  10   5       64.93       76.60      3.51 o 
   8  10   5       30.95       31.31      3.36 o 
  -7  11   5       19.35       21.28      2.39 o 
  -6  11   5      246.31      258.20      6.96 o 
  -5  11   5       92.64       83.66      5.44 o 
  -4  11   5       40.39       34.57      2.45 o 
  -3  11   5      262.52      238.05      5.39 o 
  -2  11   5      157.41      156.56      4.29 o 
  -1  11   5      192.99      163.69      3.56 o 
   0  11   5      153.75      160.68      4.30 o 
   1  11   5        4.11        3.30      1.10 o 
   2  11   5      607.36      608.46      8.66 o 
   3  11   5        2.06       -0.09      1.45 o 
   4  11   5      170.44      158.41      4.34 o 
   5  11   5      413.12      415.00      7.40 o 
   6  11   5       36.39       38.28      2.28 o 
   7  11   5       20.34       18.50      3.35 o 
  -6  12   5       88.72       99.47      4.09 o 
  -5  12   5       21.27       23.80      2.36 o 
  -4  12   5        2.72        1.11      1.41 o 
  -3  12   5      180.96      180.17      4.92 o 
  -2  12   5       39.18       45.29      2.70 o 
  -1  12   5        1.33        2.39      1.39 o 
   0  12   5       98.69       97.27      2.96 o 
   1  12   5       15.66       12.06      1.72 o 
   2  12   5       31.49       32.28      2.30 o 
   3  12   5       23.46       22.60      1.86 o 
   4  12   5      599.84      607.23      9.36 o 
   5  12   5       39.43       34.34      4.39 o 
   6  12   5      175.40      182.31      6.72 o 
  -6  13   5       76.11       71.10      3.78 o 
  -5  13   5      105.03      108.76      4.25 o 
  -4  13   5       37.03       34.87      2.93 o 
  -3  13   5        5.56        5.91      1.70 o 
  -2  13   5      832.42      802.68     11.60 o 
  -1  13   5       86.31       81.81      3.54 o 
   0  13   5       57.63       59.86      2.55 o 
   1  13   5        0.06        0.17      1.05 o 
   2  13   5        2.87        4.97      1.89 o 
   3  13   5        7.05        5.63      1.43 o 
   4  13   5        2.41        1.22      1.50 o 
   5  13   5       46.96       53.02      3.77 o 
   6  13   5       16.08       20.89      2.98 o 
  -4  14   5        6.02        5.41      2.38 o 
  -3  14   5      152.75      165.72      5.96 o 
  -2  14   5       74.55       82.96      3.76 o 
  -1  14   5       12.95       13.95      2.82 o 
   0  14   5        2.01        2.45      1.52 o 
   1  14   5      288.55      304.09      5.70 o 
   2  14   5        1.23        1.10      1.39 o 
   3  14   5       49.42       40.06      2.75 o 
   4  14   5       25.06       26.27      2.85 o 
  -3  15   5       98.78      107.74      4.43 o 
  -2  15   5      132.01      155.81      5.10 o 
  -1  15   5      114.19      116.54      4.46 o 
   0  15   5        2.57        6.36      1.81 o 
   1  15   5       22.25       29.50      2.69 o 
   2  15   5      221.09      226.89      6.17 o 
   3  15   5        9.20        7.18      2.16 o 
 -10   0   6       68.30       61.47      7.00 o 
  -8   0   6        4.89        3.93      2.09 o 
  -6   0   6      107.52       97.67      3.31 o 
  -4   0   6      877.60      877.17     12.71 o 
  -2   0   6       93.10       87.87      2.18 o 
   0   0   6     1931.62     2026.11     20.97 o 
   2   0   6      276.80      271.67      4.23 o 
   4   0   6      665.97      674.96     10.03 o 
   6   0   6      354.12      350.72      8.60 o 
   8   0   6      464.26      461.02     11.23 o 
  10   0   6       52.42       57.74      4.89 o 
 -10   1   6        6.21        3.73      1.73 o 
  -9   1   6      182.42      173.01      4.78 o 
  -8   1   6       11.07       18.87      1.61 o 
  -7   1   6        1.00        0.35      0.89 o 
  -6   1   6        3.10        2.95      0.89 o 
  -5   1   6       98.86       92.11      1.86 o 
  -4   1   6     2465.13     2533.60     18.73 o 
  -3   1   6       90.87      112.46      2.02 o 
  -2   1   6      210.69      234.66      2.73 o 
  -1   1   6      934.10      904.03      8.04 o 
   0   1   6     2500.21     2661.16     19.07 o 
   1   1   6     1320.02     1369.18     10.73 o 
   2   1   6        8.52        7.96      0.58 o 
   3   1   6      553.66      556.22      5.99 o 
   4   1   6       86.81       85.21      2.02 o 
   5   1   6     1296.16     1260.77     11.89 o 
   6   1   6       15.77       19.46      1.73 o 
   7   1   6       18.26       20.03      2.03 o 
   8   1   6       28.99       30.24      2.36 o 
   9   1   6      192.35      196.70      5.30 o 
  10   1   6       42.34       42.73      3.06 o 
 -10   2   6       30.67       28.62      2.64 o 
  -9   2   6      162.85      157.51      4.61 o 
  -8   2   6       33.50       33.19      1.93 o 
  -7   2   6      142.16      122.71      3.07 o 
  -6   2   6     1023.08      982.17     10.08 o 
  -5   2   6       11.73       17.14      0.90 o 
  -4   2   6      664.59      679.82      6.17 o 
  -3   2   6      218.41      257.51      2.98 o 
  -2   2   6      880.20     1013.92      9.14 o 
  -1   2   6      517.34      565.06      5.05 o 
   0   2   6      120.99      110.16      2.12 o 
   1   2   6        1.64        4.01      0.54 o 
   2   2   6        4.47        9.15      0.62 o 
   3   2   6     1544.83     1591.81     13.90 o 
   4   2   6     1372.98     1362.35     12.48 o 
   5   2   6      214.86      226.50      3.77 o 
   6   2   6       70.26       70.30      2.27 o 
   7   2   6        3.91        0.98      1.24 o 
   8   2   6      282.22      299.75      6.23 o 
   9   2   6        1.87       -1.60      1.89 o 
  10   2   6        8.58        7.05      1.95 o 
 -10   3   6       12.06       13.08      2.19 o 
  -9   3   6        1.40        2.75      1.25 o 
  -8   3   6        1.34        2.61      1.16 o 
  -7   3   6       21.27       22.35      1.60 o 
  -6   3   6     1029.25     1013.88     10.42 o 
  -5   3   6        7.40        9.11      1.05 o 
  -4   3   6       13.54        7.93      0.91 o 
  -3   3   6       15.80       13.67      0.96 o 
  -2   3   6     4785.45     4866.72     34.01 o 
  -1   3   6     1114.57     1158.83      9.17 o 
   0   3   6     2611.71     2863.74     22.61 o 
   1   3   6      101.21      116.16      1.89 o 
   2   3   6        1.21        5.89      0.77 o 
   3   3   6        0.89        3.06      0.74 o 
   4   3   6      506.06      494.25      5.95 o 
   5   3   6      303.79      289.39      4.45 o 
   6   3   6       28.14       27.77      2.42 o 
   7   3   6       70.70       69.41      2.93 o 
   8   3   6       36.20       43.46      3.58 o 
   9   3   6       11.76       15.81      2.13 o 
  10   3   6       59.03       63.45      3.56 o 
 -10   4   6      100.44      106.46      5.26 o 
  -9   4   6       10.81       14.81      1.88 o 
  -8   4   6       14.10       14.80      1.59 o 
  -7   4   6        7.31        7.47      1.29 o 
  -6   4   6        1.73        0.62      1.33 o 
  -5   4   6       55.44       62.60      2.14 o 
  -4   4   6        4.47        6.49      0.92 o 
  -3   4   6      323.94      351.91      4.41 o 
  -2   4   6     1627.02     1634.41     12.50 o 
  -1   4   6     1525.05     1614.84     13.86 o 
   0   4   6       10.44       15.80      0.77 o 
   1   4   6        0.33        0.66      0.69 o 
   2   4   6      944.65      853.26      7.42 o 
   3   4   6      352.37      395.30      5.82 o 
   4   4   6      103.59      117.40      2.88 o 
   5   4   6        0.31        1.16      0.83 o 
   6   4   6      254.61      250.20      4.42 o 
   7   4   6        5.46        5.67      1.24 o 
   8   4   6        5.78       12.23      1.85 o 
   9   4   6       52.25       56.15      4.15 o 
  10   4   6      143.86      156.84      5.16 o 
 -10   5   6       16.09       22.56      2.44 o 
  -9   5   6      117.03      128.14      3.72 o 
  -8   5   6       16.09       17.90      1.73 o 
  -7   5   6      409.35      407.03      6.08 o 
  -6   5   6       91.41       82.61      2.54 o 
  -5   5   6     1379.70     1376.79     13.07 o 
  -4   5   6       22.23       21.11      1.69 o 
  -3   5   6       31.83       30.40      1.34 o 
  -2   5   6      168.50      146.18      2.42 o 
  -1   5   6       10.45       14.04      1.02 o 
   0   5   6      335.31      383.15      4.67 o 
   1   5   6        6.16        4.31      0.61 o 
   2   5   6      451.84      457.69      4.76 o 
   3   5   6      143.67      142.94      3.42 o 
   4   5   6        1.38        2.28      0.83 o 
   5   5   6      460.52      409.20      5.72 o 
   6   5   6       88.93       78.93      2.59 o 
   7   5   6      159.93      140.90      3.56 o 
   8   5   6        2.06        2.60      1.43 o 
   9   5   6        3.07        7.64      1.88 o 
  10   5   6        0.59       -2.77      1.85 o 
  -9   6   6      133.02      141.10      5.28 o 
  -8   6   6      175.18      179.38      7.34 o 
  -7   6   6      400.40      394.86      7.83 o 
  -6   6   6        2.59        1.75      1.05 o 
  -5   6   6     1188.71     1134.67     11.36 o 
  -4   6   6       34.16       35.09      2.36 o 
  -3   6   6      704.23      731.13     10.34 o 
  -2   6   6      100.50       85.40      1.93 o 
  -1   6   6      278.99      260.21      5.05 o 
   0   6   6       11.27        9.89      0.92 o 
   1   6   6        1.75        7.97      0.73 o 
   2   6   6      302.09      277.71      3.53 o 
   3   6   6      376.76      431.06      4.81 o 
   4   6   6       32.66       36.38      1.72 o 
   5   6   6      400.04      394.33      5.71 o 
   6   6   6        0.11       -0.38      1.15 o 
   7   6   6        6.81        9.86      2.21 o 
   8   6   6       18.02       13.21      1.91 o 
   9   6   6      176.81      215.77      5.73 o 
  -9   7   6       10.01       11.88      2.02 o 
  -8   7   6        1.34        1.44      1.41 o 
  -7   7   6      158.86      169.77      7.62 o 
  -6   7   6      105.34      105.96      3.64 o 
  -5   7   6      120.01      111.46      3.46 o 
  -4   7   6       38.53       34.28      2.16 o 
  -3   7   6       48.83       45.28      2.30 o 
  -2   7   6       22.82       35.25      2.83 o 
  -1   7   6       65.36       56.10      1.80 o 
   0   7   6       83.38       87.19      2.56 o 
   1   7   6      363.27      382.90      6.79 o 
   2   7   6      183.05      165.05      2.70 o 
   3   7   6      136.07      128.54      2.47 o 
   4   7   6      467.80      449.09      6.02 o 
   5   7   6        2.01        1.59      1.03 o 
   6   7   6       80.65       85.24      2.96 o 
   7   7   6       29.16       27.00      2.81 o 
   8   7   6      115.54      109.36      3.47 o 
   9   7   6       22.72       29.09      4.10 o 
  -9   8   6       28.50       32.64      2.79 o 
  -8   8   6       34.94       38.07      3.78 o 
  -7   8   6      127.56      123.09      4.13 o 
  -6   8   6       15.80       17.18      2.03 o 
  -5   8   6       78.30       85.14      3.18 o 
  -4   8   6      495.01      482.94      9.96 o 
  -3   8   6      127.81      118.62      3.39 o 
  -2   8   6       27.42       18.71      1.25 o 
  -1   8   6        8.72        9.85      1.50 o 
   0   8   6        0.68       -1.23      1.03 o 
   1   8   6      549.43      518.50      5.39 o 
   2   8   6       93.15       89.51      2.89 o 
   3   8   6       21.36       25.17      1.72 o 
   4   8   6      226.02      215.07      6.74 o 
   5   8   6      218.96      195.70      4.04 o 
   6   8   6      105.47      105.49      3.16 o 
   7   8   6        0.29       -0.63      1.11 o 
   8   8   6        0.63        1.09      1.32 o 
   9   8   6        7.25        6.74      2.32 o 
  -8   9   6       21.94       19.87      2.55 o 
  -7   9   6       29.75       33.21      2.58 o 
  -6   9   6      157.79      160.38      4.89 o 
  -5   9   6      162.28      168.97      6.13 o 
  -4   9   6      164.40      163.20      4.30 o 
  -3   9   6       27.11       19.79      2.06 o 
  -2   9   6        1.94        3.53      1.19 o 
  -1   9   6      130.64      142.13      3.15 o 
   0   9   6        2.73        4.77      1.03 o 
   1   9   6      990.16      940.66      9.95 o 
   2   9   6       85.14       76.61      2.43 o 
   3   9   6       49.72       47.59      2.18 o 
   4   9   6      229.41      211.79      4.08 o 
   5   9   6       96.93       89.84      2.85 o 
   6   9   6       30.37       35.91      2.15 o 
   7   9   6        0.04       -0.09      1.21 o 
   8   9   6        1.12        4.13      1.76 o 
  -8  10   6       25.29       27.45      2.83 o 
  -7  10   6      162.75      166.89      5.05 o 
  -6  10   6      293.07      275.52      6.22 o 
  -5  10   6       96.02       91.00      3.52 o 
  -4  10   6        6.74        5.69      1.55 o 
  -3  10   6        1.05        4.50      1.35 o 
  -1  10   6       96.55       93.15      2.65 o 
   0  10   6       24.84       14.89      1.37 o 
   1  10   6       45.30       47.37      2.08 o 
   2  10   6      282.35      260.07      4.63 o 
   3  10   6        6.58        5.29      1.24 o 
   4  10   6      141.76      136.50      4.00 o 
   5  10   6       38.50       39.25      2.15 o 
   6  10   6        0.99        0.50      1.35 o 
   7  10   6        1.49       -0.07      1.57 o 
   8  10   6       40.33       43.87      4.93 o 
  -7  11   6      382.13      388.82      7.99 o 
  -6  11   6      116.15      122.76      4.83 o 
  -5  11   6      215.22      208.44      6.36 o 
  -4  11   6        0.24       -0.57      1.45 o 
  -3  11   6      178.24      170.63      4.62 o 
  -2  11   6      171.18      162.64      4.46 o 
  -1  11   6      235.03      220.54      5.10 o 
   0  11   6       10.92        8.65      1.29 o 
   1  11   6      219.78      254.18      7.75 o 
   2  11   6      229.13      237.08      4.53 o 
   3  11   6        1.11        2.72      1.18 o 
   4  11   6      100.00      104.82      3.65 o 
   5  11   6      679.83      653.59      9.91 o 
   6  11   6      103.39      113.71      4.02 o 
   7  11   6      208.51      215.26      6.92 o 
  -6  12   6        0.10       -1.44      1.47 o 
  -5  12   6        4.16        5.83      1.70 o 
  -4  12   6        3.35        1.47      1.92 o 
  -3  12   6      107.05      104.68      3.87 o 
  -2  12   6       30.67       32.36      2.50 o 
  -1  12   6      181.19      183.75      4.90 o 
   0  12   6      162.73      191.34      4.16 o 
   1  12   6      163.78      163.34      4.04 o 
   2  12   6       99.20      102.05      3.20 o 
   3  12   6      288.44      275.48      5.94 o 
   4  12   6        7.82        5.52      1.64 o 
   5  12   6       78.31       78.38      6.76 o 
   6  12   6       38.48       35.29      3.39 o 
  -5  13   6      105.29      121.67      4.50 o 
  -4  13   6       33.16       32.90      3.61 o 
  -3  13   6        1.45        1.07      1.50 o 
  -2  13   6      299.04      292.78      6.53 o 
  -1  13   6        0.16       -0.56      1.74 o 
   0  13   6        0.78       -0.79      1.76 o 
   1  13   6       97.66       96.34      3.19 o 
   2  13   6        6.39       12.03      1.62 o 
   3  13   6        0.68        2.19      1.50 o 
   4  13   6       27.57       26.13      2.45 o 
   5  13   6      117.55      124.41      4.40 o 
  -4  14   6      120.52      129.09      4.70 o 
  -3  14   6       33.18       37.32      2.93 o 
  -2  14   6       66.56       68.55      3.61 o 
  -1  14   6       10.12       10.43      1.96 o 
   0  14   6      109.32      125.61      4.41 o 
   1  14   6      213.70      230.93      5.00 o 
   2  14   6      102.64       99.08      3.42 o 
   3  14   6        5.19        8.57      1.92 o 
   4  14   6      125.88      126.48      5.87 o 
  -2  15   6       36.32       36.05      3.05 o 
  -1  15   6        0.50       -1.50      1.53 o 
   0  15   6        8.51       10.58      2.70 o 
   1  15   6       24.13       27.89      2.81 o 
   2  15   6       21.20       21.69      2.42 o 
  -9   0   7        7.08        4.50      4.19 o 
  -7   0   7      397.86      374.90     14.41 o 
  -5   0   7      366.73      387.08      6.20 o 
  -3   0   7      690.83      679.37      8.72 o 
  -1   0   7     1007.87     1024.85     11.78 o 
   1   0   7     1129.79     1243.34     18.93 o 
   3   0   7     1112.34     1174.75     13.52 o 
   5   0   7     1024.07      992.62     16.65 o 
   7   0   7      777.67      742.14     25.10 o 
   9   0   7      133.97      141.14      6.53 o 
 -10   1   7        1.01       -0.09      1.53 o 
  -9   1   7        4.10        4.88      1.63 o 
  -8   1   7       23.39       21.92      2.07 o 
  -7   1   7       80.81       75.06      2.43 o 
  -6   1   7      784.89      776.49      7.44 o 
  -5   1   7       30.31       27.99      2.68 o 
  -4   1   7      439.56      455.47      4.71 o 
  -3   1   7       27.78       25.88      1.05 o 
  -2   1   7      545.25      542.88      5.09 o 
  -1   1   7       72.02       55.07      1.32 o 
   0   1   7       46.20       52.56      1.40 o 
   1   1   7      114.82      115.24      1.91 o 
   2   1   7      702.81      667.24      6.03 o 
   3   1   7     1110.03     1135.27      9.30 o 
   4   1   7      304.02      298.67      4.16 o 
   5   1   7       81.85       86.80      2.23 o 
   6   1   7      277.44      278.56      5.50 o 
   7   1   7      603.41      570.09      8.76 o 
   8   1   7       90.72       90.53      6.00 o 
   9   1   7       15.28       10.51      2.21 o 
  10   1   7      477.50      521.63      9.59 o 
 -10   2   7       12.64       11.18      2.07 o 
  -9   2   7        0.10        0.82      1.49 o 
  -8   2   7      186.28      177.57      3.93 o 
  -7   2   7      328.52      316.53      5.03 o 
  -6   2   7       47.58       50.98      2.00 o 
  -5   2   7      260.86      263.54      3.35 o 
  -4   2   7      612.35      583.16      5.61 o 
  -3   2   7      304.02      312.02      4.36 o 
  -2   2   7      627.11      648.95      5.84 o 
  -1   2   7      142.50      116.65      1.92 o 
   0   2   7      470.75      458.66      4.51 o 
   1   2   7       51.67       55.98      1.54 o 
   2   2   7      441.67      512.91      5.00 o 
   3   2   7        4.60        4.12      0.88 o 
   4   2   7        4.57        5.66      0.87 o 
   5   2   7       81.85       73.27      2.26 o 
   6   2   7     2183.25     2092.07     21.62 o 
   7   2   7       50.32       50.44      2.70 o 
   8   2   7      127.56      127.49      4.18 o 
   9   2   7       45.08       47.94      3.05 o 
  10   2   7      109.76      129.84      4.75 o 
 -10   3   7       48.01       52.65      3.26 o 
  -9   3   7       24.43       26.34      2.60 o 
  -8   3   7        9.87        7.86      1.39 o 
  -7   3   7       14.95       18.75      1.59 o 
  -6   3   7      370.90      360.87      5.27 o 
  -5   3   7      293.85      262.03      4.14 o 
  -4   3   7      210.91      217.94      3.53 o 
  -3   3   7      420.25      450.14      4.49 o 
  -2   3   7     1632.84     1597.69     12.33 o 
  -1   3   7     1070.58     1091.99      9.62 o 
   0   3   7     1602.77     1638.65     12.64 o 
   1   3   7      720.34      753.27      6.69 o 
   2   3   7      291.78      291.84      4.62 o 
   3   3   7      118.14      120.83      2.55 o 
   4   3   7        0.29        0.68      0.72 o 
   5   3   7      873.54      821.87      8.92 o 
   6   3   7      258.04      243.76      4.31 o 
   7   3   7      308.60      286.00      5.93 o 
   8   3   7       37.92       38.60      2.61 o 
   9   3   7      295.92      310.88      6.89 o 
  10   3   7        1.93        0.48      1.75 o 
 -10   4   7       22.72       20.56      2.88 o 
  -9   4   7       29.08       28.21      2.14 o 
  -8   4   7       76.59       76.76      2.81 o 
  -7   4   7       15.16       14.64      1.51 o 
  -6   4   7      128.24      129.98      3.10 o 
  -5   4   7      327.15      338.20      5.30 o 
  -4   4   7        1.40        1.31      1.18 o 
  -3   4   7        7.09        5.98      0.81 o 
  -2   4   7        8.34       11.04      0.67 o 
  -1   4   7     2832.25     3021.74     24.00 o 
   0   4   7      593.37      629.84      5.84 o 
   1   4   7     1214.85     1288.01     11.26 o 
   2   4   7      492.13      520.82      5.22 o 
   3   4   7       27.01       19.92      0.93 o 
   4   4   7       24.87       16.94      1.29 o 
   5   4   7      292.61      282.09      4.57 o 
   6   4   7       23.45       24.39      1.68 o 
   7   4   7       19.87       19.17      1.99 o 
   8   4   7        3.87        4.87      1.58 o 
   9   4   7      128.60      133.47      4.60 o 
  10   4   7        2.44        2.20      1.80 o 
  -9   5   7      255.76      274.23      6.20 o 
  -8   5   7      196.51      192.28      4.93 o 
  -7   5   7      670.36      671.14      8.36 o 
  -6   5   7       70.95       74.97      2.50 o 
  -5   5   7       82.84       86.36      2.46 o 
  -4   5   7        0.62        1.05      0.75 o 
  -3   5   7       40.98       44.87      2.15 o 
  -2   5   7      119.11      116.29      2.23 o 
  -1   5   7      253.40      277.86      3.86 o 
   0   5   7      445.65      478.87      4.78 o 
   1   5   7      191.37      161.21      2.46 o 
   2   5   7       28.72       23.89      1.08 o 
   3   5   7       39.44       28.81      1.44 o 
   4   5   7      307.21      274.70      4.40 o 
   6   5   7        3.97        2.35      1.31 o 
   7   5   7       23.24       20.16      1.78 o 
   8   5   7      174.64      170.65      4.86 o 
   9   5   7        0.12       -1.03      1.42 o 
  -9   6   7       91.14      100.44      3.99 o 
  -8   6   7      144.65      153.14      4.61 o 
  -7   6   7      122.33      122.15      3.98 o 
  -6   6   7      956.27      901.03     14.10 o 
  -5   6   7      244.43      217.92      4.70 o 
  -4   6   7       21.85       21.88      1.76 o 
  -3   6   7        0.66        0.02      0.88 o 
  -2   6   7      286.11      291.93      5.32 o 
  -1   6   7       27.12       31.03      1.60 o 
   0   6   7       77.67       72.80      2.03 o 
   1   6   7        5.04        4.28      0.90 o 
   2   6   7      230.22      218.48      3.12 o 
   3   6   7      155.87      174.14      2.82 o 
   4   6   7       19.85       23.92      1.54 o 
   5   6   7      406.80      372.28      5.78 o 
   6   6   7       46.17       56.52      2.49 o 
   7   6   7      228.66      215.52      4.57 o 
   8   6   7       98.46       98.78      3.87 o 
   9   6   7       89.58      106.62      4.26 o 
  -9   7   7        1.01        0.39      1.96 o 
  -8   7   7       83.59       85.98      3.68 o 
  -7   7   7       35.90       37.57      2.59 o 
  -6   7   7       43.25       43.14      2.50 o 
  -5   7   7        3.04        2.64      1.29 o 
  -4   7   7       16.50       16.05      3.08 o 
  -3   7   7      399.67      358.38      6.04 o 
  -2   7   7       21.89       21.38      1.71 o 
  -1   7   7      153.71      139.14      2.84 o 
   0   7   7      196.34      214.73      3.64 o 
   1   7   7      264.52      232.30      3.14 o 
   2   7   7       30.21       41.98      2.07 o 
   3   7   7        9.17       10.40      1.00 o 
   4   7   7        5.86        5.40      1.14 o 
   5   7   7       12.41       13.20      1.43 o 
   6   7   7       63.67       73.63      2.70 o 
   7   7   7      133.45      128.15      3.60 o 
   8   7   7        7.14        2.76      1.59 o 
   9   7   7       96.43       98.84      4.20 o 
  -8   8   7       31.40       37.30      3.35 o 
  -7   8   7       43.09       47.80      2.90 o 
  -6   8   7       12.39        9.36      1.97 o 
  -5   8   7        2.68        2.35      1.35 o 
  -4   8   7       41.69       40.01      2.33 o 
  -3   8   7        0.22        4.03      1.36 o 
  -2   8   7        4.70        7.89      1.36 o 
  -1   8   7      183.76      191.86      3.54 o 
   0   8   7      492.72      480.91      6.16 o 
   1   8   7      860.69      778.86      8.59 o 
   2   8   7      660.17      631.78      7.02 o 
   3   8   7      265.34      249.63      3.74 o 
   4   8   7        3.20        4.46      1.43 o 
   5   8   7       72.18       78.85      3.09 o 
   6   8   7       28.04       26.60      1.94 o 
   7   8   7      104.38       97.90      3.31 o 
   8   8   7        0.00       -1.70      1.34 o 
  -8   9   7       53.26       54.46      3.31 o 
  -7   9   7      107.37      107.03      4.08 o 
  -6   9   7      434.32      443.02      7.95 o 
  -5   9   7      224.30      207.53      5.08 o 
  -4   9   7       32.74       30.85      2.24 o 
  -3   9   7       28.13       27.91      2.12 o 
  -2   9   7      532.59      521.44      8.25 o 
  -1   9   7       67.64       52.78      2.06 o 
   0   9   7       13.14       24.55      1.56 o 
   1   9   7       33.46       26.80      1.64 o 
   2   9   7     1072.38     1035.22     10.86 o 
   3   9   7        0.17        0.67      0.95 o 
   4   9   7       61.51       68.43      2.95 o 
   5   9   7        2.11        1.03      1.14 o 
   6   9   7       95.55       88.20      3.06 o 
   7   9   7       61.27       64.34      3.01 o 
   8   9   7      199.22      219.17      6.87 o 
  -7  10   7        5.86        6.36      1.78 o 
  -6  10   7       42.09       37.38      3.01 o 
  -5  10   7        6.87        7.67      1.78 o 
  -4  10   7      110.39      112.07      3.85 o 
  -3  10   7      241.25      218.41      6.35 o 
  -1  10   7       85.33       88.22      2.66 o 
   0  10   7      106.06      107.66      2.95 o 
   1  10   7       35.78       26.55      1.75 o 
   2  10   7       35.40       45.92      2.12 o 
   3  10   7        0.67        1.95      1.25 o 
   4  10   7       77.25       74.17      3.15 o 
   5  10   7      136.01      123.63      3.99 o 
   6  10   7       74.26       63.94      3.20 o 
   7  10   7        0.50        2.28      1.40 o 
  -7  11   7       10.77        9.97      2.05 o 
  -6  11   7       40.37       42.41      2.97 o 
  -5  11   7       25.87       34.87      2.69 o 
  -4  11   7      211.37      210.44      5.38 o 
  -3  11   7       16.05       10.72      1.81 o 
  -2  11   7      404.93      354.37      6.85 o 
  -1  11   7        0.41        1.05      1.31 o 
   0  11   7      168.63      170.69      3.83 o 
   1  11   7        6.79        5.28      1.23 o 
   2  11   7        0.56       -1.06      1.02 o 
   3  11   7      155.62      162.03      4.44 o 
   4  11   7      182.17      167.46      4.85 o 
   5  11   7       81.62       93.33      3.72 o 
   6  11   7      183.74      171.49      4.95 o 
   7  11   7      241.55      261.77      7.73 o 
  -6  12   7        2.49       -1.31      1.47 o 
  -5  12   7       40.71       34.34      2.78 o 
  -4  12   7       79.10       72.15      5.85 o 
  -3  12   7       20.66       21.18      2.26 o 
  -2  12   7      111.18      106.32      4.69 o 
  -1  12   7       76.93       78.28      4.53 o 
   0  12   7      133.37      122.10      4.05 o 
   1  12   7        0.07       -1.12      1.02 o 
   2  12   7      191.04      186.45      4.82 o 
   3  12   7        0.00        1.76      1.41 o 
   4  12   7       26.71       31.68      2.55 o 
   5  12   7      215.77      235.65      5.79 o 
   6  12   7      117.05      122.06      4.44 o 
  -5  13   7        5.23        7.10      1.89 o 
  -4  13   7        0.22        1.75      1.69 o 
  -3  13   7       13.13       11.90      2.08 o 
  -2  13   7       35.77       32.75      3.51 o 
  -1  13   7        0.04        1.54      1.49 o 
   0  13   7       73.95       82.00      4.61 o 
   1  13   7       17.54       15.63      1.72 o 
   2  13   7       43.76       50.52      2.56 o 
   3  13   7       63.25       56.24      3.14 o 
   4  13   7       57.76       69.34      3.46 o 
   5  13   7       79.45       91.58      4.87 o 
  -3  14   7       14.50       11.18      2.20 o 
  -2  14   7       83.67       77.57      3.84 o 
  -1  14   7      130.13      148.98      4.82 o 
   0  14   7        9.66       10.76      1.99 o 
   1  14   7        0.53       -1.75      1.39 o 
   2  14   7        8.72        5.44      1.74 o 
   3  14   7        5.46        7.55      1.89 o 
  -1  15   7       16.06       20.80      2.57 o 
   0  15   7       28.37       38.60      2.99 o 
   1  15   7      136.98      172.49      5.37 o 
 -10   0   8       78.97       88.87      8.08 o 
  -8   0   8      735.37      693.96     14.33 o 
  -6   0   8      387.97      379.72      6.50 o 
  -4   0   8        2.32        4.15      1.34 o 
  -2   0   8     4165.73     4527.85     56.99 o 
   0   0   8      284.59      302.43      4.95 o 
   2   0   8      104.35      108.68      4.26 o 
   4   0   8        1.82        0.09      0.82 o 
   6   0   8      463.61      436.03     10.31 o 
   8   0   8       91.90       92.38      5.20 o 
  10   0   8       33.66       38.49      8.18 o 
 -10   1   8        8.43        6.73      2.09 o 
  -9   1   8       53.17       53.13      3.04 o 
  -8   1   8        8.98       12.77      1.84 o 
  -7   1   8       47.39       45.03      2.17 o 
  -6   1   8        1.82        2.75      0.94 o 
  -5   1   8        5.07        5.15      0.75 o 
  -4   1   8      716.23      717.27      6.71 o 
  -3   1   8       66.06       78.65      1.71 o 
  -2   1   8       34.93       46.24      1.81 o 
  -1   1   8      354.09      328.00      3.68 o 
   0   1   8     1790.84     1880.60     14.29 o 
   1   1   8      114.16      115.52      2.03 o 
   2   1   8      435.63      482.98      5.30 o 
   3   1   8      325.22      326.27      3.69 o 
   4   1   8     1039.25     1001.27     12.11 o 
   5   1   8      143.41      131.35      3.58 o 
   6   1   8     1874.70     1811.72     19.48 o 
   7   1   8       52.18       43.02      3.66 o 
   8   1   8       11.19       10.73      1.81 o 
   9   1   8      234.25      267.78      6.55 o 
  10   1   8      183.60      205.59      6.00 o 
 -10   2   8        4.41        3.81      1.88 o 
  -9   2   8       73.65       70.25      3.39 o 
  -8   2   8       95.35       93.24      3.55 o 
  -7   2   8       10.48       10.81      1.34 o 
  -6   2   8       33.77       37.20      1.77 o 
  -5   2   8       35.37       40.23      1.90 o 
  -4   2   8      830.11      846.07      7.62 o 
  -3   2   8        9.11       19.61      0.96 o 
  -2   2   8     1011.39     1047.29      8.76 o 
  -1   2   8     1172.22     1142.43      9.37 o 
   0   2   8      506.80      534.46      6.20 o 
   1   2   8      129.49      136.24      2.25 o 
   2   2   8      188.17      201.68      2.97 o 
   3   2   8        4.46        3.20      0.66 o 
   4   2   8       52.78       51.88      1.87 o 
   5   2   8      473.33      440.17      6.47 o 
   6   2   8       23.07       18.95      1.90 o 
   7   2   8        0.43       -0.53      1.26 o 
   8   2   8       51.67       52.93      3.00 o 
   9   2   8       90.05       92.76      3.99 o 
  10   2   8       19.69       26.04      2.76 o 
 -10   3   8       35.24       35.95      2.93 o 
  -9   3   8       61.98       65.06      3.32 o 
  -8   3   8        4.83        3.46      1.27 o 
  -7   3   8       14.62       15.20      1.49 o 
  -6   3   8       26.84       27.98      1.67 o 
  -5   3   8     1872.14     1819.27     16.45 o 
  -4   3   8      452.82      466.59      4.80 o 
  -3   3   8       50.19       57.00      1.68 o 
  -2   3   8      243.76      247.59      3.09 o 
  -1   3   8     3787.39     3984.38     28.46 o 
   0   3   8     1601.62     1652.32     12.92 o 
   1   3   8      273.04      269.41      3.37 o 
   2   3   8       85.94      101.20      1.96 o 
   3   3   8      665.69      658.83      6.23 o 
   4   3   8        0.47       -0.19      0.75 o 
   5   3   8       14.53       15.71      1.36 o 
   6   3   8      532.99      508.22      8.04 o 
   7   3   8        0.81        0.69      1.30 o 
   8   3   8        5.25        4.79      1.98 o 
   9   3   8       19.03       24.00      2.59 o 
  -9   4   8       62.50       58.58      3.87 o 
  -8   4   8      161.45      155.55      3.84 o 
  -7   4   8        2.32        1.80      1.06 o 
  -6   4   8      464.71      447.45      8.07 o 
  -5   4   8      191.00      184.99      6.09 o 
  -4   4   8      694.24      704.35      7.74 o 
  -3   4   8       28.25       18.33      1.50 o 
  -2   4   8      138.12      155.20      2.42 o 
  -1   4   8      114.17      133.02      2.18 o 
   0   4   8     1567.68     1655.04     13.05 o 
   1   4   8       39.25       43.14      1.36 o 
   2   4   8        5.44        8.63      0.78 o 
   3   4   8      139.67      138.10      2.42 o 
   4   4   8        5.17        4.14      0.95 o 
   5   4   8      346.80      326.86      5.09 o 
   6   4   8        2.48        1.18      1.01 o 
   7   4   8       79.33       73.75      3.77 o 
   8   4   8       57.05       52.93      3.26 o 
   9   4   8        0.30        1.11      2.05 o 
  -9   5   8      119.77      124.32      4.29 o 
  -8   5   8       12.97       11.73      1.85 o 
  -7   5   8        0.89        0.20      2.00 o 
  -6   5   8      318.71      292.55      5.75 o 
  -5   5   8       91.11       87.80      2.55 o 
  -4   5   8      480.78      457.65      9.39 o 
  -3   5   8        9.86        9.77      0.93 o 
  -2   5   8      648.16      670.65      7.57 o 
  -1   5   8        0.22        0.10      0.45 o 
   0   5   8      155.34      141.90      2.41 o 
   1   5   8      196.93      191.56      2.84 o 
   2   5   8       82.67       78.75      2.00 o 
   3   5   8      506.89      508.26      5.39 o 
   4   5   8       48.50       46.07      3.01 o 
   5   5   8      159.64      139.52      3.37 o 
   6   5   8        7.36        6.04      1.26 o 
   7   5   8       20.57       22.96      2.20 o 
   8   5   8       23.24       18.46      2.55 o 
   9   5   8       46.81       45.22      3.12 o 
  -9   6   8      125.29      131.69      4.52 o 
  -8   6   8       10.87       11.48      1.86 o 
  -7   6   8      222.18      224.64      6.16 o 
  -6   6   8       75.06       67.43      2.99 o 
  -5   6   8        9.05        7.97      1.47 o 
  -4   6   8       27.10       31.24      2.03 o 
  -3   6   8      506.33      481.73      9.61 o 
  -2   6   8      236.77      242.17      3.68 o 
  -1   6   8      964.46      983.96     11.68 o 
   0   6   8       10.85       16.75      1.81 o 
   1   6   8      925.04      857.62      7.84 o 
   2   6   8        5.11        3.99      0.89 o 
   3   6   8      712.93      677.72      6.79 o 
   4   6   8        0.18        1.62      1.17 o 
   5   6   8      208.94      179.43      3.87 o 
   6   6   8       31.42       27.01      1.89 o 
   7   6   8        4.10        4.87      1.61 o 
   8   6   8       67.95       64.09      3.37 o 
   9   6   8       28.86       28.39      2.77 o 
  -8   7   8       67.15       66.93      3.81 o 
  -7   7   8       16.14       19.18      2.15 o 
  -6   7   8      432.37      409.49      7.33 o 
  -5   7   8      208.66      199.78      4.80 o 
  -4   7   8      534.42      520.47      7.93 o 
  -3   7   8        7.69       12.48      1.56 o 
  -2   7   8     1665.90     1591.55     16.90 o 
  -1   7   8      216.13      207.04      3.88 o 
   0   7   8      626.15      608.06      7.13 o 
   1   7   8       61.72       52.47      1.98 o 
   2   7   8      230.51      199.95      3.14 o 
   3   7   8        2.47        2.71      1.02 o 
   4   7   8       34.44       36.20      1.89 o 
   5   7   8      403.63      373.64      5.83 o 
   6   7   8        5.14        5.68      1.67 o 
   7   7   8      157.34      149.44      3.96 o 
   8   7   8        3.17        1.81      1.76 o 
  -8   8   8       15.32       17.05      2.24 o 
  -7   8   8       73.72       71.65      6.11 o 
  -6   8   8        1.17        3.12      1.45 o 
  -5   8   8       75.26       79.69      3.26 o 
  -4   8   8       64.66       55.57      2.72 o 
  -3   8   8      478.75      427.76      7.13 o 
  -2   8   8      191.13      163.57      5.23 o 
  -1   8   8       31.96       25.20      1.54 o 
   0   8   8      129.50      119.81      2.92 o 
   1   8   8      468.97      473.85      6.27 o 
   2   8   8      496.82      452.51      6.11 o 
   3   8   8       77.66       92.67      2.64 o 
   4   8   8       35.80       29.42      2.35 o 
   5   8   8       11.10       13.88      1.54 o 
   6   8   8       23.99       26.79      2.01 o 
   7   8   8        0.35       -0.26      1.26 o 
   8   8   8       66.96       74.71      3.58 o 
  -8   9   8       48.07       45.36      3.19 o 
  -7   9   8        3.14        0.75      2.84 o 
  -6   9   8      102.00      101.73      3.85 o 
  -5   9   8       42.37       37.45      2.58 o 
  -4   9   8        0.90        0.68      1.24 o 
  -3   9   8       30.96       26.05      2.18 o 
  -2   9   8        0.71       -0.46      1.16 o 
  -1   9   8      135.64      126.45      3.49 o 
   0   9   8      103.14      104.27      2.84 o 
   1   9   8      108.36       97.13      3.45 o 
   2   9   8      113.87      118.05      3.08 o 
   3   9   8        8.12       12.00      1.68 o 
   4   9   8       45.02       41.70      2.47 o 
   5   9   8       45.16       38.87      2.55 o 
   6   9   8      100.33       97.61      3.26 o 
   7   9   8        8.33        8.50      1.65 o 
   8   9   8       92.33      109.22      5.09 o 
  -7  10   8        1.73        4.97      1.76 o 
  -6  10   8       67.02       72.07      4.47 o 
  -5  10   8       11.59       11.81      2.99 o 
  -4  10   8       50.41       45.87      2.90 o 
  -3  10   8       50.00       52.36      2.87 o 
  -2  10   8      254.02      234.87      5.96 o 
  -1  10   8       25.50       29.93      2.25 o 
   0  10   8      311.30      286.60      4.95 o 
   1  10   8      254.96      255.74      4.66 o 
   2  10   8       64.42       73.69      3.24 o 
   3  10   8        0.03       -0.46      1.25 o 
   4  10   8      216.68      216.20      5.23 o 
   5  10   8      436.63      425.73     10.20 o 
   6  10   8      165.64      167.35      4.90 o 
   7  10   8        0.81        3.41      1.75 o 
  -6  11   8        0.30       -0.07      1.54 o 
  -5  11   8       59.00       60.13      3.33 o 
  -4  11   8      179.29      169.40      4.94 o 
  -3  11   8        3.25        1.40      1.48 o 
  -2  11   8       34.70       29.28      2.39 o 
  -1  11   8       41.54       36.75      2.57 o 
   0  11   8      385.69      372.63      5.94 o 
   1  11   8      113.42      103.80      3.14 o 
   2  11   8      153.02      152.07      3.74 o 
   3  11   8       11.04       13.20      1.88 o 
   4  11   8       90.14       87.58      3.59 o 
   5  11   8       23.57       30.14      2.55 o 
   6  11   8       70.51       68.92      3.45 o 
  -5  12   8       73.12       73.63      3.76 o 
  -4  12   8        5.39        4.03      1.67 o 
  -3  12   8        6.19        7.89      1.83 o 
  -2  12   8      311.00      285.72      6.44 o 
  -1  12   8      153.78      142.76      4.50 o 
   0  12   8        5.34        7.03      1.73 o 
   1  12   8        6.12        6.84      1.39 o 
   2  12   8      179.85      158.83      4.62 o 
   3  12   8        1.20        3.39      2.00 o 
   4  12   8      628.49      586.69      9.57 o 
   5  12   8        7.38       12.14      2.12 o 
  -4  13   8        0.18        0.59      1.57 o 
  -3  13   8      128.42      125.01      4.55 o 
  -2  13   8        0.06        2.35      1.59 o 
  -1  13   8       46.60       46.53      3.87 o 
   0  13   8       65.62       69.75      3.46 o 
   1  13   8        2.17       -2.17      1.45 o 
   2  13   8       48.60       45.87      3.05 o 
   3  13   8       41.25       44.09      2.90 o 
   4  13   8       18.57       16.32      2.23 o 
  -3  14   8      784.19      802.07     22.17 o 
  -2  14   8       10.48       11.88      2.20 o 
  -1  14   8        3.79        3.55      1.87 o 
   0  14   8       47.44       54.79      4.54 o 
   1  14   8        4.65        3.96      1.78 o 
   2  14   8       17.61       13.87      2.08 o 
   3  14   8       95.90      100.02      4.17 o 
  -9   0   9      218.26      201.96      7.67 o 
  -7   0   9      108.93      105.24      4.97 o 
  -3   0   9      415.01      455.35      6.89 o 
  -1   0   9        2.45        1.05      0.79 o 
   1   0   9      434.95      414.67      6.42 o 
   3   0   9      222.93      248.46      5.34 o 
   5   0   9       90.25       93.75      4.57 o 
   7   0   9      272.56      252.55      8.15 o 
   9   0   9       22.20       21.11      3.57 o 
  -9   1   9       21.48       23.72      2.45 o 
  -8   1   9        5.15        5.91      1.60 o 
  -7   1   9        0.32        1.15      1.46 o 
  -6   1   9        0.05       -0.94      1.03 o 
  -5   1   9       19.94       20.68      1.13 o 
  -4   1   9       49.43       51.98      1.59 o 
  -3   1   9      186.74      174.44      2.68 o 
  -2   1   9       31.38       29.41      1.44 o 
  -1   1   9      211.76      206.76      2.88 o 
   0   1   9      109.01       99.17      2.70 o 
   1   1   9       33.06       36.10      1.26 o 
   2   1   9      275.49      279.11      3.52 o 
   3   1   9      555.68      567.78      5.65 o 
   4   1   9      207.44      216.70      3.62 o 
   5   1   9      497.97      507.72      7.80 o 
   6   1   9      252.47      245.88      6.28 o 
   7   1   9       25.88       22.79      2.23 o 
   8   1   9       22.69       23.43      2.43 o 
   9   1   9      157.14      156.16      5.08 o 
  -9   2   9        1.25       -0.87      1.48 o 
  -8   2   9      233.31      231.08      6.27 o 
  -7   2   9       12.66       12.18      1.43 o 
  -6   2   9      149.25      143.64      3.25 o 
  -5   2   9        6.13        3.00      0.94 o 
  -4   2   9       13.07       24.22      1.13 o 
  -3   2   9       90.50       86.99      1.88 o 
  -2   2   9      233.84      230.93      3.12 o 
  -1   2   9      111.33       95.35      2.11 o 
   0   2   9        0.30        1.35      0.74 o 
   1   2   9      351.23      323.74      4.44 o 
   2   2   9      105.19      119.06      2.78 o 
   3   2   9       11.98       11.00      0.94 o 
   4   2   9      619.93      635.23      7.36 o 
   5   2   9       15.37       14.68      1.66 o 
   6   2   9       35.25       28.26      2.18 o 
   7   2   9      286.20      287.76      6.17 o 
   8   2   9      357.75      377.19      7.55 o 
   9   2   9       11.32        9.86      2.06 o 
  -9   3   9      108.24      114.28      4.16 o 
  -8   3   9      119.31      131.06      4.26 o 
  -7   3   9        0.26        0.17      1.01 o 
  -6   3   9      253.78      227.95      4.24 o 
  -5   3   9       49.34       48.00      2.02 o 
  -4   3   9      299.34      303.51      5.73 o 
  -3   3   9       11.10        9.19      0.81 o 
  -2   3   9      217.91      208.33      2.92 o 
  -1   3   9       62.19       74.04      1.71 o 
   0   3   9      351.89      376.92      4.30 o 
   1   3   9      414.89      388.03      4.83 o 
   2   3   9        9.98        9.11      0.82 o 
   3   3   9      139.00      131.69      2.27 o 
   4   3   9       34.51       41.67      2.37 o 
   5   3   9       23.85       33.18      2.44 o 
   6   3   9      110.03      104.97      3.60 o 
   7   3   9        3.07        4.43      1.51 o 
   8   3   9      124.69      114.68      4.30 o 
   9   3   9      153.41      169.18      5.33 o 
  -9   4   9       30.94       28.92      3.25 o 
  -8   4   9        3.04        4.15      1.52 o 
  -7   4   9       29.30       34.77      1.98 o 
  -6   4   9      762.19      758.53      9.61 o 
  -5   4   9     1860.36     1809.13     20.89 o 
  -4   4   9      156.75      176.68      3.37 o 
  -3   4   9      408.35      390.64      4.84 o 
  -2   4   9      487.19      493.02      5.11 o 
  -1   4   9      559.69      540.45      5.49 o 
   0   4   9       10.15       15.63      0.98 o 
   1   4   9      104.53       97.27      2.22 o 
   2   4   9      147.95      148.50      2.58 o 
   3   4   9       33.60       26.66      1.51 o 
   4   4   9        8.42        7.96      1.17 o 
   5   4   9      109.56      106.76      2.95 o 
   6   4   9       55.60       53.10      2.80 o 
   7   4   9        0.08        1.66      1.39 o 
   8   4   9        4.45        2.67      1.55 o 
   9   4   9        7.39        5.51      1.93 o 
  -9   5   9        1.28        3.72      2.17 o 
  -8   5   9       73.47       74.29      3.77 o 
  -7   5   9        8.04        8.10      1.61 o 
  -6   5   9      471.56      447.06      8.67 o 
  -5   5   9       48.26       37.37      2.28 o 
  -4   5   9      725.55      703.84      9.39 o 
  -3   5   9       14.42       18.54      1.63 o 
  -2   5   9      104.04      101.38      3.85 o 
  -1   5   9      241.25      212.27      3.72 o 
   0   5   9      906.14      899.65      8.11 o 
   1   5   9      412.45      419.41      4.78 o 
   2   5   9      100.46      105.70      2.71 o 
   3   5   9      228.24      260.27      4.30 o 
   4   5   9      353.93      331.12      6.37 o 
   5   5   9        6.75        1.43      1.08 o 
   6   5   9      116.42      101.61      3.63 o 
   7   5   9       76.68       72.51      4.84 o 
   8   5   9        0.01       -0.49      1.32 o 
   9   5   9        0.65        0.93      1.60 o 
  -9   6   9        1.91        1.37      1.72 o 
  -8   6   9       22.17       22.87      2.33 o 
  -7   6   9       30.55       33.84      2.50 o 
  -6   6   9      489.87      478.98      8.13 o 
  -5   6   9       38.26       36.69      2.34 o 
  -4   6   9       22.95       23.49      2.07 o 
  -3   6   9       11.15        9.01      1.44 o 
  -2   6   9      323.57      300.61      4.35 o 
  -1   6   9      221.80      241.85      3.94 o 
   0   6   9      309.84      313.66      4.66 o 
   1   6   9      931.27      920.18      8.45 o 
   2   6   9      273.12      272.78      4.75 o 
   3   6   9        3.95        1.12      0.93 o 
   4   6   9      210.61      212.47      4.96 o 
   5   6   9      130.78      109.78      3.14 o 
   6   6   9       42.88       33.22      2.07 o 
   7   6   9        9.19        4.39      1.63 o 
   8   6   9        0.20       -0.94      1.49 o 
  -8   7   9      164.54      152.99      4.87 o 
  -7   7   9      462.49      473.60     12.36 o 
  -6   7   9       19.26       16.20      2.00 o 
  -5   7   9      198.73      184.78      5.68 o 
  -4   7   9      235.02      218.94      4.95 o 
  -3   7   9      982.96      949.98     11.87 o 
  -2   7   9      458.38      474.51      7.37 o 
  -1   7   9      575.38      541.76      7.81 o 
   0   7   9      894.29      900.53      9.61 o 
   1   7   9       53.70       51.98      2.06 o 
   2   7   9       28.14       16.85      1.40 o 
   3   7   9      234.87      203.88      4.21 o 
   4   7   9      207.33      172.85      3.75 o 
   5   7   9      130.71      113.20      3.24 o 
   6   7   9        1.56        1.34      1.33 o 
   7   7   9       57.50       50.17      4.31 o 
   8   7   9       12.44       17.26      2.33 o 
  -8   8   9      200.71      212.93      5.95 o 
  -7   8   9      293.15      304.50      6.75 o 
  -6   8   9       67.26       67.51      3.26 o 
  -5   8   9        2.11        2.17      1.38 o 
  -4   8   9       40.05       32.40      3.17 o 
  -3   8   9       15.61       13.23      1.74 o 
  -2   8   9      832.43      769.65     10.37 o 
  -1   8   9      282.11      284.07      4.63 o 
   0   8   9        1.10        2.44      1.01 o 
   1   8   9        0.01        0.27      0.93 o 
   2   8   9       47.97       35.93      1.88 o 
   3   8   9      225.82      222.42      6.17 o 
   4   8   9       17.72       20.99      2.00 o 
   5   8   9       11.20       11.76      1.53 o 
   6   8   9       96.43       94.46      4.19 o 
   7   8   9      333.30      353.32      7.20 o 
   8   8   9       68.35       77.28      3.76 o 
  -7   9   9       31.14       29.89      2.74 o 
  -6   9   9       26.71       24.25      2.38 o 
  -5   9   9        4.83        6.59      1.66 o 
  -4   9   9        5.08        3.85      1.50 o 
  -3   9   9        4.30       10.07      1.70 o 
  -2   9   9        8.09       11.83      1.71 o 
  -1   9   9       18.58       22.49      2.40 o 
   0   9   9      182.53      180.89      4.71 o 
   1   9   9       45.96       50.35      2.44 o 
   2   9   9      415.59      435.09      6.28 o 
   3   9   9       61.06       56.80      2.82 o 
   4   9   9       20.80       21.98      2.12 o 
   5   9   9        8.42        5.89      1.65 o 
   6   9   9      250.68      260.05      6.58 o 
   7   9   9        7.34        9.72      3.25 o 
  -7  10   9       20.35       24.63      2.64 o 
  -6  10   9        4.36        7.75      1.89 o 
  -5  10   9       25.38       24.94      2.41 o 
  -4  10   9       38.49       35.73      2.60 o 
  -3  10   9       20.42       18.13      2.29 o 
  -2  10   9       27.68       23.94      2.26 o 
  -1  10   9        6.48        6.80      1.62 o 
   0  10   9        4.94        7.62      1.32 o 
   1  10   9       60.42       56.87      2.41 o 
   2  10   9        4.62        7.29      1.54 o 
   3  10   9       73.47       74.89      4.37 o 
   4  10   9        0.08        1.05      1.39 o 
   5  10   9      379.97      364.55      7.21 o 
   6  10   9       58.96       51.39      3.09 o 
   7  10   9      202.34      200.19      5.67 o 
  -6  11   9       32.71       39.90      3.99 o 
  -5  11   9       26.99       25.01      2.54 o 
  -4  11   9       14.73       13.89      2.05 o 
  -3  11   9        4.96        3.29      2.70 o 
  -2  11   9       57.76       51.37      2.98 o 
  -1  11   9       91.31       79.81      4.75 o 
   0  11   9      117.84      114.27      3.92 o 
   1  11   9       57.65       51.95      2.43 o 
   2  11   9        5.09        6.31      1.72 o 
   3  11   9      157.35      143.26      4.43 o 
   4  11   9        3.83        3.00      1.94 o 
   5  11   9      139.53      129.73      4.43 o 
   6  11   9       49.94       45.58      3.10 o 
  -5  12   9        3.96        3.74      1.87 o 
  -4  12   9        0.18       -1.24      1.41 o 
  -3  12   9        0.00        0.56      2.52 o 
  -2  12   9        1.04       -0.74      1.45 o 
  -1  12   9       12.93       21.03      2.32 o 
   0  12   9        3.86        4.30      1.84 o 
   1  12   9        4.99        1.60      1.46 o 
   2  12   9        7.70        4.70      2.14 o 
   3  12   9        0.04       -0.07      2.08 o 
   4  12   9      164.92      158.86      5.30 o 
   5  12   9        2.71        2.80      1.68 o 
  -4  13   9      127.18      136.91      4.93 o 
  -3  13   9        1.96        3.64      1.82 o 
  -2  13   9       36.32       33.07      2.82 o 
  -1  13   9        0.09       -1.55      1.46 o 
   0  13   9      101.54      118.26      4.56 o 
   1  13   9       49.35       51.89      5.32 o 
   2  13   9        3.65        3.61      1.65 o 
   3  13   9       21.24       20.48      2.38 o 
   4  13   9      299.21      295.88      6.83 o 
  -1  14   9       10.06       10.41      2.20 o 
   0  14   9       20.20       32.60      2.88 o 
   1  14   9       10.12       11.52      2.46 o 
  -8   0  10       92.59       81.77      4.98 o 
  -6   0  10       13.54       11.26      2.27 o 
  -4   0  10      566.26      547.50      8.21 o 
  -2   0  10       19.69       18.61      1.48 o 
   0   0  10     1282.80     1320.42     15.46 o 
   2   0  10      663.31      666.33      9.27 o 
   4   0  10      306.35      304.85     11.53 o 
   6   0  10     2244.05     2142.12     32.19 o 
   8   0  10       41.67       32.98      9.53 o 
  -9   1  10       57.76       65.04      3.42 o 
  -8   1  10       30.59       29.93      2.47 o 
  -7   1  10      210.19      200.04      5.62 o 
  -6   1  10       11.00       10.68      1.28 o 
  -5   1  10        2.02        0.97      0.90 o 
  -4   1  10      104.16       98.37      2.16 o 
  -3   1  10        0.81        0.73      0.66 o 
  -2   1  10       74.56       83.39      1.91 o 
  -1   1  10        9.13       10.71      0.89 o 
   0   1  10       47.66       37.03      1.35 o 
   1   1  10        6.63        8.34      0.89 o 
   2   1  10     1933.79     1993.34     19.03 o 
   3   1  10        2.35        0.72      0.62 o 
   4   1  10       19.76       25.09      1.53 o 
   5   1  10        5.91        4.33      1.33 o 
   6   1  10      444.03      438.82      7.69 o 
   7   1  10       56.07       64.98      3.23 o 
   8   1  10      101.45      103.32      4.15 o 
   9   1  10       20.16       21.73      2.58 o 
  -9   2  10        3.27        2.68      1.79 o 
  -8   2  10      267.97      287.97      7.15 o 
  -7   2  10       12.83       11.18      1.75 o 
  -6   2  10      885.34      877.55      9.82 o 
  -5   2  10      127.29      147.88      3.26 o 
  -4   2  10        3.91        2.92      0.77 o 
  -3   2  10        0.96        0.33      0.63 o 
  -2   2  10     1087.82     1075.55      9.36 o 
  -1   2  10       10.57        4.51      1.04 o 
   0   2  10      183.77      191.26      3.26 o 
   1   2  10       85.18       91.65      2.03 o 
   2   2  10      171.43      149.80      2.61 o 
   3   2  10      435.28      429.54      5.57 o 
   4   2  10       64.11       65.96      2.20 o 
   5   2  10        8.39        7.60      1.47 o 
   6   2  10      146.41      134.59      4.17 o 
   7   2  10        9.38        7.92      1.76 o 
   8   2  10       31.26       36.59      2.81 o 
   9   2  10      320.93      338.47      7.59 o 
  -9   3  10        2.33        6.02      2.21 o 
  -8   3  10      157.54      159.94      6.18 o 
  -7   3  10        2.94        3.86      1.22 o 
  -6   3  10       33.11       38.29      1.98 o 
  -5   3  10       20.23       21.70      1.57 o 
  -4   3  10       51.62       41.94      1.86 o 
  -3   3  10       21.15       22.11      1.27 o 
  -2   3  10      967.58      958.66      8.58 o 
  -1   3  10      360.77      378.42      4.42 o 
   0   3  10        7.63       11.80      1.33 o 
   1   3  10       31.29       28.17      1.26 o 
   2   3  10      265.58      246.76      3.57 o 
   3   3  10       39.95       35.73      1.72 o 
   4   3  10        0.06       -0.15      0.85 o 
   5   3  10      117.23      114.12      3.65 o 
   6   3  10      278.28      271.52      5.88 o 
   7   3  10        6.34        6.69      1.69 o 
   8   3  10       16.58       16.24      2.22 o 
   9   3  10       39.76       50.72      3.40 o 
  -9   4  10       86.82       90.47      4.81 o 
  -8   4  10      265.76      267.97      7.38 o 
  -7   4  10        0.24       -0.13      1.26 o 
  -6   4  10      197.18      195.04      4.72 o 
  -5   4  10      532.77      509.63      7.86 o 
  -4   4  10      548.28      561.35      6.93 o 
  -3   4  10      267.09      248.96      4.03 o 
  -2   4  10       16.90       13.95      0.97 o 
  -1   4  10      808.79      806.12      7.58 o 
   0   4  10      132.92      145.75      2.61 o 
   1   4  10      925.70      924.96      8.49 o 
   2   4  10       99.42      100.67      2.22 o 
   3   4  10       15.32        9.52      1.20 o 
   4   4  10       35.73       29.49      1.76 o 
   5   4  10      120.63      115.31      3.12 o 
   6   4  10      163.03      155.69      4.64 o 
   7   4  10       38.01       42.19      2.81 o 
   8   4  10        0.38       -1.10      2.33 o 
   9   4  10      102.35      124.98      4.81 o 
  -8   5  10        0.34        0.24      1.44 o 
  -7   5  10        0.34       -0.50      1.27 o 
  -6   5  10        5.69        3.36      1.42 o 
  -5   5  10       25.85       21.23      1.98 o 
  -4   5  10      157.08      159.62      4.13 o 
  -3   5  10        7.50       11.94      1.58 o 
  -2   5  10      221.68      204.38      3.52 o 
  -1   5  10     3410.29     3322.71     27.23 o 
   0   5  10      638.55      647.00      6.52 o 
   1   5  10     1009.39      984.69     11.93 o 
   2   5  10      112.25      102.91      2.71 o 
   3   5  10      590.45      589.22      7.29 o 
   4   5  10      225.11      218.69      4.18 o 
   5   5  10       52.91       53.47      2.35 o 
   6   5  10       58.04       60.22      3.01 o 
   7   5  10       88.35       92.04      3.78 o 
   8   5  10        2.07       -0.30      1.57 o 
  -8   6  10       66.60       67.95      5.44 o 
  -7   6  10       20.50       20.45      2.23 o 
  -6   6  10      152.56      158.11      4.54 o 
  -5   6  10      261.96      247.77      5.46 o 
  -4   6  10       66.36       65.61      3.60 o 
  -3   6  10      452.31      416.58      6.90 o 
  -2   6  10      102.54       97.79      3.41 o 
  -1   6  10     1259.83     1275.50     12.60 o 
   0   6  10       39.50       40.22      1.85 o 
   1   6  10      956.26      939.96      9.90 o 
   2   6  10      399.05      420.92      5.08 o 
   3   6  10      534.80      489.12      6.56 o 
   4   6  10       81.31       87.12      2.78 o 
   5   6  10      249.51      254.74      4.80 o 
   6   6  10        4.42        3.70      1.51 o 
   7   6  10      166.39      170.40      5.49 o 
   8   6  10        0.09       -0.95      1.62 o 
  -8   7  10       81.55       89.22      4.70 o 
  -7   7  10      273.62      275.71      6.38 o 
  -6   7  10       44.58       49.24      2.91 o 
  -5   7  10      124.27      116.84      3.97 o 
  -4   7  10        0.62       -1.31      1.36 o 
  -3   7  10       46.42       46.17      2.53 o 
  -2   7  10       21.85       24.03      2.00 o 
  -1   7  10       94.32       84.37      2.51 o 
   0   7  10       90.12       85.57      2.56 o 
   1   7  10      704.77      700.05      9.38 o 
   2   7  10      110.33      100.64      3.25 o 
   3   7  10      797.81      751.91     10.25 o 
   4   7  10       34.01       26.27      2.61 o 
   5   7  10       22.54       24.36      1.88 o 
   6   7  10      119.33      124.87      3.65 o 
   7   7  10       13.52       15.27      2.15 o 
   8   7  10      209.66      229.97      6.15 o 
  -7   8  10       43.27       39.24      2.93 o 
  -6   8  10       43.77       57.13      3.41 o 
  -5   8  10        0.52       -0.28      1.26 o 
  -4   8  10      158.66      150.52      4.49 o 
  -3   8  10       89.69       81.42      3.33 o 
  -2   8  10       21.67       12.52      1.75 o 
  -1   8  10        1.11       -0.16      1.15 o 
   0   8  10      179.35      173.13      3.69 o 
   1   8  10       28.71       30.50      1.82 o 
   2   8  10       12.41       17.64      1.83 o 
   3   8  10        0.25        0.41      1.20 o 
   4   8  10       74.58       69.82      3.14 o 
   5   8  10       97.79       96.19      3.61 o 
   6   8  10      142.49      133.32      4.35 o 
   7   8  10       29.88       28.76      2.64 o 
  -7   9  10      131.56      136.77      4.83 o 
  -6   9  10       38.46       38.78      2.90 o 
  -5   9  10      345.94      341.56      7.06 o 
  -4   9  10      160.04      164.00      4.71 o 
  -3   9  10        0.02        0.93      1.35 o 
  -2   9  10       22.75       18.52      2.26 o 
  -1   9  10      859.13      832.74     11.31 o 
   0   9  10       33.29       32.81      1.97 o 
   1   9  10       18.33       22.94      1.76 o 
   2   9  10       56.59       49.81      2.66 o 
   3   9  10      181.87      151.63      4.37 o 
   4   9  10       19.89       24.96      2.33 o 
   5   9  10       88.32       82.23      3.57 o 
   6   9  10       25.85       21.98      2.69 o 
   7   9  10      384.29      407.12     10.47 o 
  -6  10  10       15.33       18.69      2.37 o 
  -5  10  10       78.29       80.26      3.76 o 
  -4  10  10        1.03       -1.91      1.29 o 
  -3  10  10       38.67       32.91      2.59 o 
  -2  10  10       74.18       72.68      3.35 o 
  -1  10  10      114.45      125.05      4.09 o 
   0  10  10        3.18        2.59      1.39 o 
   1  10  10      240.27      232.62      4.65 o 
   2  10  10       60.76       63.96      3.04 o 
   3  10  10       80.99       90.19      3.54 o 
   4  10  10       35.65       41.34      2.80 o 
   5  10  10        3.56        5.44      1.74 o 
   6  10  10       26.00       31.46      3.70 o 
  -5  11  10       21.11       24.01      3.15 o 
  -4  11  10       24.54       19.44      2.33 o 
  -3  11  10        3.61        7.18      1.79 o 
  -2  11  10      360.44      361.42      7.75 o 
  -1  11  10       43.03       48.63      3.33 o 
   0  11  10       52.68       60.45      3.14 o 
   1  11  10       38.28       37.90      2.23 o 
   2  11  10       39.63       34.37      2.57 o 
   3  11  10        0.90        1.40      1.43 o 
   4  11  10      156.84      174.27      5.12 o 
   5  11  10        5.30        2.98      1.77 o 
  -4  12  10       13.83       11.97      2.16 o 
  -3  12  10        5.66        6.52      1.92 o 
  -2  12  10        8.02       10.97      2.04 o 
  -1  12  10        6.40        4.03      1.76 o 
   0  12  10      610.44      609.94     14.77 o 
   1  12  10       33.00       36.05      5.00 o 
   2  12  10        4.30        8.47      1.78 o 
   3  12  10        2.58        3.86      1.69 o 
   4  12  10      466.77      448.65      8.50 o 
  -3  13  10       16.77       17.06      2.45 o 
  -2  13  10        3.65        2.94      1.79 o 
  -1  13  10        9.24       11.01      2.18 o 
   0  13  10      420.56      460.52      8.75 o 
   1  13  10        4.70        4.05      2.86 o 
   2  13  10        1.27        1.70      2.79 o 
   3  13  10        2.72        3.25      1.74 o 
  -9   0  11      197.18      207.35     10.59 o 
  -7   0  11      350.96      340.88      9.44 o 
  -5   0  11        6.91        2.46      1.21 o 
  -3   0  11       87.65       85.87      2.95 o 
  -1   0  11      379.43      330.97      8.06 o 
   1   0  11      871.06      783.89     10.67 o 
   3   0  11        8.90        8.03      1.22 o 
   5   0  11        2.53       -1.16      1.64 o 
   7   0  11        9.79        6.37      2.59 o 
   9   0  11        5.83       10.46      3.67 o 
  -9   1  11        1.30       -0.37      1.62 o 
  -8   1  11      243.73      241.29      7.84 o 
  -7   1  11        4.77        3.28      1.74 o 
  -6   1  11       94.62      103.90      3.93 o 
  -5   1  11      349.24      319.74      5.01 o 
  -4   1  11      230.55      260.20      3.74 o 
  -3   1  11       29.09       29.14      1.36 o 
  -2   1  11      221.30      197.17      3.12 o 
  -1   1  11      597.27      570.46      5.96 o 
   0   1  11      366.34      352.05      4.34 o 
   1   1  11        4.42        4.26      0.86 o 
   2   1  11      244.55      268.46      3.73 o 
   3   1  11       30.83       25.73      1.50 o 
   4   1  11        7.71        7.00      1.41 o 
   5   1  11        0.13       -1.57      1.05 o 
   6   1  11      107.86      102.11      6.54 o 
   7   1  11        9.72        6.80      1.75 o 
   8   1  11        2.91        3.52      1.77 o 
   9   1  11       36.52       37.56      3.16 o 
  -9   2  11      117.51      108.38      5.11 o 
  -8   2  11      254.22      264.91      7.04 o 
  -7   2  11       17.87       20.05      2.08 o 
  -6   2  11       74.94       81.48      3.38 o 
  -5   2  11       27.79       35.66      2.99 o 
  -4   2  11       15.10       23.80      1.56 o 
  -3   2  11       60.42       57.57      1.75 o 
  -2   2  11       19.91       32.76      1.38 o 
  -1   2  11        0.38        2.64      1.48 o 
   0   2  11      406.93      385.20      4.66 o 
   1   2  11       48.18       41.37      1.52 o 
   2   2  11       10.19        9.30      0.94 o 
   3   2  11        3.39        3.77      0.96 o 
   4   2  11      246.08      234.54      4.16 o 
   5   2  11       26.56       21.49      2.05 o 
   6   2  11       33.89       38.96      2.81 o 
   7   2  11      105.54      112.25      4.12 o 
   8   2  11        2.47        3.73      1.73 o 
   9   2  11        3.68       -0.19      2.02 o 
  -8   3  11        9.47        8.54      2.41 o 
  -7   3  11       84.28       96.51      4.53 o 
  -6   3  11        5.59        6.62      1.28 o 
  -5   3  11       91.85       88.77      3.04 o 
  -4   3  11      386.01      386.37      5.57 o 
  -3   3  11       36.19       35.58      1.45 o 
  -2   3  11      191.52      192.37      3.08 o 
  -1   3  11       81.18       81.87      2.03 o 
   0   3  11      482.82      488.54      5.48 o 
   1   3  11       50.83       52.19      1.71 o 
   2   3  11        0.00        0.02      0.69 o 
   3   3  11        1.31        2.16      0.94 o 
   4   3  11      181.76      188.83      4.45 o 
   5   3  11      298.46      304.83      6.17 o 
   6   3  11      824.48      807.19     11.49 o 
   7   3  11       22.79       26.66      2.84 o 
   8   3  11       59.17       59.60      3.48 o 
  -8   4  11       84.26       78.29      4.41 o 
  -7   4  11       41.57       44.60      2.72 o 
  -6   4  11       86.03       90.97      3.72 o 
  -5   4  11      383.12      374.53      6.70 o 
  -4   4  11      367.96      342.12      6.18 o 
  -3   4  11       62.84       72.10      2.82 o 
  -2   4  11      304.23      303.25      3.99 o 
  -1   4  11       58.72       57.15      1.82 o 
   0   4  11      874.35      813.56      7.89 o 
   1   4  11       11.72       12.27      1.08 o 
   2   4  11      243.46      230.85      4.25 o 
   3   4  11       12.30       18.18      1.51 o 
   4   4  11      764.83      714.26     15.43 o 
   5   4  11      722.41      702.90     19.29 o 
   6   4  11       94.41      103.02      3.82 o 
   7   4  11       36.36       31.41      2.67 o 
   8   4  11        5.25        4.64      1.83 o 
  -8   5  11       18.92       25.91      3.18 o 
  -7   5  11       32.68       39.09      2.69 o 
  -6   5  11      103.34      102.61      5.36 o 
  -5   5  11      357.39      344.95      6.98 o 
  -4   5  11      136.45      144.89      4.05 o 
  -3   5  11      195.66      171.37      4.29 o 
  -2   5  11     1194.66     1155.66     13.41 o 
  -1   5  11     2135.52     2114.65     18.65 o 
   0   5  11      620.40      644.33      9.50 o 
   1   5  11        0.08        0.76      0.78 o 
   2   5  11     1170.31     1112.58     11.78 o 
   3   5  11      405.31      378.77      5.68 o 
   4   5  11      256.12      265.57      4.80 o 
   5   5  11      338.72      326.61      9.42 o 
   6   5  11       31.10       27.09      2.40 o 
   7   5  11      177.58      168.41      5.05 o 
   8   5  11       80.73       91.29      4.07 o 
  -8   6  11        4.10        2.02      1.71 o 
  -7   6  11       79.75       77.87      4.35 o 
  -6   6  11       67.89       72.11      3.35 o 
  -5   6  11        2.29        1.89      1.52 o 
  -4   6  11      338.27      332.20      6.41 o 
  -3   6  11      157.02      144.31      4.21 o 
  -2   6  11       98.88       93.37      3.24 o 
  -1   6  11       46.14       42.60      1.90 o 
   0   6  11      972.84      990.03     10.47 o 
   1   6  11      670.52      658.36      7.89 o 
   2   6  11      302.78      298.40      6.39 o 
   3   6  11      355.32      370.70      5.69 o 
   4   6  11      235.81      233.50      5.74 o 
   5   6  11        0.10       -1.48      0.99 o 
   6   6  11       91.04       93.50      3.74 o 
   7   6  11       94.07      105.51      4.19 o 
   8   6  11       16.83       10.48      2.30 o 
  -7   7  11      449.93      463.55      8.62 o 
  -6   7  11        0.61        0.02      1.43 o 
  -5   7  11       35.96       36.60      3.39 o 
  -4   7  11       30.72       29.39      2.34 o 
  -3   7  11      128.12      143.13      5.39 o 
  -2   7  11      255.56      246.31      5.37 o 
  -1   7  11        0.07        1.25      1.24 o 
   0   7  11       23.73       22.37      1.64 o 
   1   7  11      105.83      101.97      2.90 o 
   2   7  11      180.01      169.23      4.85 o 
   3   7  11        4.73       10.29      1.68 o 
   4   7  11        4.57        4.50      1.44 o 
   5   7  11       41.28       38.31      2.43 o 
   6   7  11        0.01        0.37      2.13 o 
   7   7  11       62.19       71.47      3.67 o 
  -7   8  11      221.91      218.14      5.96 o 
  -6   8  11       45.11       38.77      2.87 o 
  -5   8  11       33.31       34.14      2.94 o 
  -4   8  11       46.05       41.89      2.75 o 
  -3   8  11        3.76        4.88      1.56 o 
  -2   8  11      236.80      234.87      5.75 o 
  -1   8  11      178.44      173.51      4.68 o 
   0   8  11      524.09      527.78      8.94 o 
   1   8  11      121.51      131.45      4.14 o 
   2   8  11        9.22       11.58      1.91 o 
   3   8  11       21.25       18.43      2.04 o 
   4   8  11       60.98       62.42      3.08 o 
   5   8  11       38.72       42.54      3.23 o 
   6   8  11       43.26       47.52      4.06 o 
   7   8  11      295.22      316.48      8.37 o 
  -6   9  11       83.53       98.51      4.09 o 
  -5   9  11       53.33       61.33      3.35 o 
  -4   9  11        8.17        6.96      1.69 o 
  -3   9  11       26.26       30.90      2.52 o 
  -2   9  11      228.20      193.52      5.08 o 
  -1   9  11       48.05       44.23      2.72 o 
   0   9  11       61.51       56.85      3.76 o 
   1   9  11       90.24       92.72      2.98 o 
   2   9  11      160.90      139.52      4.72 o 
   3   9  11       62.89       60.11      3.05 o 
   4   9  11      112.97      102.00      3.87 o 
   5   9  11      179.71      180.96      5.13 o 
   6   9  11        0.02        0.52      1.93 o 
  -5  10  11        8.36       11.60      2.10 o 
  -4  10  11       46.95       38.80      2.87 o 
  -3  10  11      288.12      284.04      6.44 o 
  -2  10  11       50.75       48.58      3.01 o 
  -1  10  11      257.86      258.03      6.00 o 
   0  10  11      127.57      137.93      4.38 o 
   1  10  11        3.07        2.83      1.46 o 
   2  10  11        7.38        9.60      1.80 o 
   3  10  11       37.93       33.47      2.60 o 
   4  10  11        0.38        0.70      1.48 o 
   5  10  11        5.37        6.20      1.82 o 
  -5  11  11        7.47        7.53      2.02 o 
  -4  11  11        8.68        7.90      1.97 o 
  -3  11  11        4.99        4.54      1.70 o 
  -2  11  11        2.02        1.55      1.55 o 
  -1  11  11      102.65      109.30      4.17 o 
   0  11  11        7.62        6.17      1.77 o 
   1  11  11        1.27       -1.26      1.71 o 
   2  11  11       51.31       52.99      3.08 o 
   3  11  11       68.10       66.53      3.95 o 
   4  11  11       26.57       40.82      3.83 o 
   5  11  11       61.54       72.84      3.75 o 
  -3  12  11       80.84       90.60      4.10 o 
  -2  12  11        3.87        4.16      1.79 o 
  -1  12  11      199.77      210.48      5.82 o 
   0  12  11       19.25       18.04      2.34 o 
   1  12  11       68.10       78.73      5.66 o 
   2  12  11       14.17       11.18      2.53 o 
   3  12  11      224.81      230.71      6.00 o 
  -1  13  11      195.01      204.23      5.92 o 
   0  13  11        0.20        3.64      2.15 o 
   1  13  11       45.91       55.01      4.05 o 
  -8   0  12       42.91       40.09      4.11 o 
  -6   0  12      313.06      308.79      8.80 o 
  -4   0  12        5.12        1.69      1.51 o 
  -2   0  12     1933.46     1909.15     21.88 o 
   0   0  12     1343.21     1269.91     23.05 o 
   2   0  12        0.08        1.22      1.03 o 
   4   0  12      114.68      112.89      5.21 o 
   6   0  12       10.41        8.93      2.51 o 
   8   0  12       22.41       19.22      3.45 o 
  -8   1  12      167.41      174.07      5.14 o 
  -7   1  12        0.49        1.74      1.45 o 
  -6   1  12      433.83      433.32     12.42 o 
  -5   1  12       47.37       39.15      2.31 o 
  -4   1  12       11.53       15.21      1.28 o 
  -3   1  12        1.07        1.66      0.86 o 
  -2   1  12       93.58       94.93      2.26 o 
  -1   1  12      428.36      415.88      5.00 o 
   0   1  12        1.94        2.68      0.84 o 
   1   1  12      158.82      160.98      2.96 o 
   2   1  12       30.95       31.24      1.43 o 
   3   1  12      245.77      253.83      4.35 o 
   4   1  12       46.68       53.55      2.70 o 
   5   1  12       71.06       64.13      3.06 o 
   6   1  12        1.24        1.93      1.51 o 
   7   1  12        8.62       11.68      2.06 o 
   8   1  12       76.94       71.76      4.45 o 
  -8   2  12      114.89      119.55      5.28 o 
  -7   2  12       41.30       45.14      3.45 o 
  -6   2  12      974.80      991.73     12.83 o 
  -5   2  12      153.16      145.04      3.49 o 
  -4   2  12       10.26       12.77      1.36 o 
  -3   2  12        1.89        1.39      0.80 o 
  -2   2  12      132.30      125.54      2.91 o 
  -1   2  12       11.45       14.87      1.13 o 
   0   2  12      280.99      277.92      3.97 o 
   1   2  12       29.28       22.24      1.29 o 
   2   2  12      242.57      243.30      4.51 o 
   3   2  12       83.99       86.80      2.61 o 
   4   2  12       11.92       11.03      1.64 o 
   5   2  12      193.82      192.39      4.99 o 
   6   2  12       13.22       11.54      1.97 o 
   7   2  12        2.99        4.26      1.81 o 
   8   2  12       59.75       76.26      3.92 o 
  -8   3  12        2.66        4.95      2.19 o 
  -7   3  12       12.76       11.06      2.36 o 
  -6   3  12      344.49      340.98      6.55 o 
  -5   3  12       13.71       14.26      1.79 o 
  -4   3  12      184.88      156.61      3.50 o 
  -3   3  12       91.02       91.35      2.64 o 
  -2   3  12      526.16      547.57      6.04 o 
  -1   3  12       74.01       79.41      2.36 o 
   0   3  12      958.37      905.22      9.50 o 
   1   3  12      298.81      284.12      4.21 o 
   2   3  12      321.01      326.71      4.47 o 
   3   3  12        8.50       11.88      1.73 o 
   4   3  12      544.90      514.27     10.67 o 
   5   3  12      336.33      321.67      6.52 o 
   6   3  12      477.91      481.02      8.64 o 
   7   3  12       10.22       10.47      1.96 o 
   8   3  12      243.29      239.20      6.37 o 
  -8   4  12       76.36       82.13      4.65 o 
  -7   4  12        0.52        0.20      1.77 o 
  -6   4  12       19.66       21.44      3.48 o 
  -5   4  12       17.19       18.93      1.98 o 
  -4   4  12        1.24        0.75      1.23 o 
  -3   4  12       58.55       62.17      2.80 o 
  -2   4  12      241.54      229.47      4.28 o 
  -1   4  12       57.59       52.80      1.95 o 
   0   4  12      165.94      170.86      3.12 o 
   1   4  12      402.51      411.01      5.14 o 
   2   4  12      349.07      339.99      6.12 o 
   3   4  12      519.90      494.30      6.79 o 
   4   4  12        8.50        3.46      1.20 o 
   5   4  12       22.74       20.15      2.14 o 
   6   4  12      265.39      266.66      6.67 o 
   7   4  12      107.32      106.80      4.27 o 
   8   4  12        2.18        2.07      1.76 o 
  -7   5  12        9.07       11.85      1.99 o 
  -6   5  12        1.92        1.51      1.50 o 
  -5   5  12       56.56       61.00      3.59 o 
  -4   5  12       22.53       21.28      2.08 o 
  -3   5  12       46.86       46.09      2.57 o 
  -2   5  12        0.04       -0.83      1.16 o 
  -1   5  12       82.19       92.50      2.65 o 
   0   5  12      103.51      101.08      2.82 o 
   1   5  12        1.75        1.93      1.04 o 
   2   5  12       34.26       41.13      2.02 o 
   3   5  12       44.19       50.03      2.24 o 
   4   5  12        5.30        2.18      1.19 o 
   5   5  12        2.37        1.01      1.59 o 
   6   5  12        0.48       -2.31      2.27 o 
   7   5  12      173.15      169.89      9.51 o 
  -7   6  12      143.09      157.48      6.64 o 
  -6   6  12       21.12       15.41      2.16 o 
  -5   6  12       25.17       20.65      2.85 o 
  -4   6  12        0.95        3.24      1.43 o 
  -3   6  12      211.54      203.35      4.98 o 
  -2   6  12      107.27      103.69      3.50 o 
  -1   6  12        7.28        9.79      1.27 o 
   0   6  12        6.90        8.04      1.26 o 
   1   6  12       67.61       74.02      2.55 o 
   2   6  12        0.03        0.43      1.41 o 
   3   6  12       17.00       24.93      2.10 o 
   4   6  12        1.04        0.56      1.14 o 
   5   6  12        7.32        9.46      1.80 o 
   6   6  12       39.47       43.48      2.88 o 
   7   6  12      293.75      325.50      7.30 o 
  -7   7  12       24.53       21.67      2.84 o 
  -6   7  12       37.29       35.39      2.75 o 
  -5   7  12       42.04       44.24      2.89 o 
  -4   7  12       19.24       21.26      2.19 o 
  -3   7  12      212.43      184.21      4.82 o 
  -2   7  12        2.94        2.80      1.45 o 
  -1   7  12       39.35       30.28      2.28 o 
   0   7  12       32.69       33.26      2.83 o 
   1   7  12       45.39       50.47      2.28 o 
   2   7  12       11.58       15.72      1.90 o 
   3   7  12      196.97      190.24      4.91 o 
   4   7  12      144.38      142.75      4.32 o 
   5   7  12      115.76      123.28      8.04 o 
   6   7  12       13.71       17.33      2.59 o 
   7   7  12        6.03        9.94      4.50 o 
  -6   8  12       47.71       44.79      3.12 o 
  -5   8  12       52.50       54.23      3.16 o 
  -4   8  12       10.93       13.27      2.03 o 
  -3   8  12       76.44       69.93      3.34 o 
  -2   8  12       85.74       92.55      3.61 o 
  -1   8  12      530.63      520.10     11.18 o 
   0   8  12       92.43       93.56      3.54 o 
   1   8  12      181.95      182.42      5.95 o 
   2   8  12      374.87      373.72      7.51 o 
   3   8  12      599.85      608.30      9.55 o 
   4   8  12       39.07       43.72      2.79 o 
   5   8  12      108.92      106.22      6.92 o 
   6   8  12       16.45       12.82      2.50 o 
  -6   9  12       38.16       40.96      3.13 o 
  -5   9  12      122.58      124.37      4.52 o 
  -4   9  12      316.96      309.97      6.87 o 
  -3   9  12      135.96      127.95      4.35 o 
  -2   9  12       45.87       45.86      2.88 o 
  -1   9  12       26.16       29.51      2.45 o 
   0   9  12      424.21      439.95      9.23 o 
   1   9  12       45.51       42.00      3.49 o 
   2   9  12       43.01       40.85      3.98 o 
   3   9  12       20.85       17.92      2.16 o 
   4   9  12      145.30      142.17      7.92 o 
   5   9  12       14.90       14.48      2.49 o 
   6   9  12       29.07       35.23      4.33 o 
  -5  10  12        0.15        2.93      1.63 o 
  -4  10  12       18.47       13.85      2.29 o 
  -3  10  12        3.96        2.78      2.04 o 
  -2  10  12       86.16       82.36      3.73 o 
  -1  10  12       20.29       22.72      2.41 o 
   0  10  12       70.89       82.63      3.63 o 
   1  10  12        4.45        5.06      2.03 o 
   2  10  12      108.26      112.09      8.10 o 
   3  10  12       13.40       14.77      2.16 o 
   4  10  12      147.84      144.57      4.79 o 
   5  10  12        4.93        4.42      2.35 o 
  -4  11  12      284.59      315.40      9.77 o 
  -3  11  12        0.00       -1.06      1.56 o 
  -2  11  12      121.26      130.19      4.72 o 
  -1  11  12       33.52       34.10      2.84 o 
   0  11  12       22.19       37.36      4.26 o 
   1  11  12       45.69       39.63      3.46 o 
   2  11  12      145.87      158.90      6.04 o 
   3  11  12       15.92       20.25      2.44 o 
   4  11  12      212.84      214.17      5.88 o 
  -2  12  12       66.20       69.50      5.41 o 
  -1  12  12        0.00       -0.27      1.65 o 
   0  12  12        1.29        2.28      1.94 o 
   1  12  12      107.07      101.80      6.91 o 
   2  12  12      219.77      228.04      7.36 o 
  -7   0  13        7.35        7.79      2.56 o 
  -5   0  13       20.29       22.22      2.99 o 
  -3   0  13      465.59      455.54      8.54 o 
  -1   0  13      348.42      329.52      7.87 o 
   1   0  13       35.41       33.41      2.22 o 
   3   0  13      875.45      851.77     21.82 o 
   5   0  13       21.14       20.85      3.17 o 
   7   0  13       18.94       19.31      3.35 o 
  -8   1  13        1.60        2.18      2.08 o 
  -7   1  13        7.17        7.74      1.86 o 
  -6   1  13       25.10       30.27      2.46 o 
  -5   1  13      218.44      213.49      5.10 o 
  -4   1  13       29.16       23.16      1.67 o 
  -3   1  13       56.68       62.78      2.02 o 
  -2   1  13       13.92       15.87      1.24 o 
  -1   1  13       11.71       11.88      1.14 o 
   0   1  13      272.56      260.02      3.96 o 
   1   1  13       38.88       36.81      1.64 o 
   2   1  13      358.02      351.88      4.73 o 
   3   1  13       79.51       73.48      3.08 o 
   4   1  13     1212.41     1188.45     14.62 o 
   5   1  13        4.72        3.75      1.49 o 
   6   1  13      125.52      133.75      4.48 o 
   7   1  13       23.17       24.14      2.59 o 
   8   1  13       13.62       12.54      2.27 o 
  -8   2  13       16.87       15.01      2.74 o 
  -7   2  13       53.40       52.59      5.99 o 
  -6   2  13       52.96       54.43      3.68 o 
  -5   2  13      329.85      343.05      5.64 o 
  -4   2  13       13.74       13.02      1.45 o 
  -3   2  13      155.68      165.27      3.13 o 
  -2   2  13       15.27       16.18      1.67 o 
  -1   2  13       58.75       59.86      1.98 o 
   0   2  13      218.28      203.04      3.48 o 
   1   2  13        0.21        1.39      0.90 o 
   2   2  13        4.01        2.85      0.93 o 
   3   2  13       45.56       44.73      2.09 o 
   4   2  13      319.52      301.43      6.20 o 
   5   2  13       22.33       21.70      2.23 o 
   6   2  13       38.79       34.82      2.76 o 
   7   2  13       32.70       36.60      2.93 o 
  -7   3  13       16.53       13.86      2.58 o 
  -6   3  13      125.72      135.59      5.29 o 
  -5   3  13      133.80      164.11      5.26 o 
  -4   3  13        6.93        9.53      1.57 o 
  -3   3  13        0.13        1.80      1.58 o 
  -2   3  13       84.42       77.67      4.75 o 
  -1   3  13      157.29      139.67      2.89 o 
   0   3  13       79.01       77.64      2.50 o 
   1   3  13       65.28       68.45      2.14 o 
   2   3  13      731.72      720.02      8.63 o 
   3   3  13      146.05      133.23      3.40 o 
   4   3  13       20.32       19.21      2.04 o 
   5   3  13       13.32       10.50      1.86 o 
   6   3  13      509.64      483.00      8.72 o 
   7   3  13       44.61       44.63      3.61 o 
  -7   4  13      121.33      132.71      5.56 o 
  -6   4  13        7.07        8.02      1.77 o 
  -5   4  13       84.26       90.70      4.48 o 
  -4   4  13        2.91        2.82      1.37 o 
  -3   4  13       51.24       56.09      4.47 o 
  -2   4  13        5.97        5.64      1.41 o 
  -1   4  13        0.09       -0.11      0.93 o 
   0   4  13      300.01      295.90      4.87 o 
   1   4  13     1009.34     1000.22      9.64 o 
   2   4  13      142.01      138.50      3.83 o 
   3   4  13       19.49       20.75      2.04 o 
   4   4  13      104.33      107.82      3.81 o 
   5   4  13      175.46      170.07      4.85 o 
   6   4  13       30.06       33.70      2.75 o 
   7   4  13       22.78       25.03      2.72 o 
  -7   5  13        8.94       10.78      2.52 o 
  -6   5  13      101.63       98.64      4.03 o 
  -5   5  13      205.77      193.33      5.13 o 
  -4   5  13       40.92       33.49      2.44 o 
  -3   5  13        2.07        0.21      1.24 o 
  -2   5  13       88.09       89.96      3.32 o 
  -1   5  13      287.79      296.46      4.91 o 
   0   5  13      725.33      704.29      8.45 o 
   1   5  13      769.12      771.47      9.03 o 
   2   5  13      158.11      166.20      6.54 o 
   3   5  13       24.10       28.54      1.94 o 
   4   5  13      179.48      171.83      4.86 o 
   5   5  13      344.36      318.09      7.49 o 
   6   5  13      331.20      344.75      8.13 o 
   7   5  13        3.00        4.47      1.88 o 
  -7   6  13        2.95        4.81      1.85 o 
  -6   6  13      164.55      172.40      5.09 o 
  -5   6  13       17.96       14.75      2.10 o 
  -4   6  13      622.84      637.13      9.88 o 
  -3   6  13       89.25       78.83      3.36 o 
  -2   6  13       37.47       28.88      2.35 o 
  -1   6  13      158.34      154.33      4.30 o 
   0   6  13      202.67      193.11      4.08 o 
   1   6  13        9.92       12.06      1.74 o 
   2   6  13      176.34      176.98      4.70 o 
   3   6  13      231.71      221.12      5.29 o 
   4   6  13       37.33       36.57      2.57 o 
   5   6  13       28.82       25.83      2.88 o 
   6   6  13        8.51        5.12      2.05 o 
  -6   7  13        0.35        1.61      1.76 o 
  -5   7  13       68.59       69.18      3.50 o 
  -4   7  13        1.47       -2.38      1.59 o 
  -3   7  13        3.46        0.99      1.41 o 
  -2   7  13       64.07       68.65      3.20 o 
  -1   7  13      246.47      235.44      5.48 o 
   0   7  13       15.05       20.12      1.94 o 
   1   7  13        0.11        0.36      1.28 o 
   2   7  13       21.78       20.91      2.19 o 
   3   7  13       77.94       80.08      4.35 o 
   4   7  13       21.84       26.08      4.53 o 
   5   7  13      123.11      120.32      5.48 o 
   6   7  13      107.85      112.87      8.00 o 
  -6   8  13        0.09       -0.11      1.70 o 
  -5   8  13       26.04       23.36      2.53 o 
  -4   8  13       62.58       62.19      3.38 o 
  -3   8  13        1.12        1.73      1.55 o 
  -2   8  13      444.12      451.53      8.14 o 
  -1   8  13       42.35       35.43      2.65 o 
   0   8  13       30.37       29.21      2.45 o 
   1   8  13      138.57      145.75      4.34 o 
   2   8  13      242.68      252.59      5.87 o 
   3   8  13       16.70       24.63      2.41 o 
   4   8  13      123.75      134.12      4.89 o 
   5   8  13      107.26      105.34      5.01 o 
  -5   9  13        9.68       12.50      2.29 o 
  -4   9  13       49.02       56.61      3.69 o 
  -3   9  13       19.20       17.93      2.32 o 
  -2   9  13        1.78       -0.49      1.50 o 
  -1   9  13      223.95      231.32      5.77 o 
   0   9  13        2.24        3.24      1.52 o 
   1   9  13        5.54        7.49      2.09 o 
   2   9  13       78.80       78.34      4.04 o 
   3   9  13      315.88      317.82      6.93 o 
   4   9  13       14.48       21.90      2.47 o 
   5   9  13       63.59       68.06      4.37 o 
  -4  10  13        1.79        2.71      1.77 o 
  -3  10  13      116.61      117.19      4.47 o 
  -2  10  13        2.77        1.76      1.63 o 
  -1  10  13       17.91       17.40      2.65 o 
   0  10  13       78.04       77.99      4.34 o 
   1  10  13       19.89       22.38      2.87 o 
   2  10  13       83.17       76.91      4.19 o 
   3  10  13        2.81        1.92      1.88 o 
   4  10  13       27.73       27.82      2.66 o 
  -2  11  13        5.42        1.82      1.83 o 
  -1  11  13       10.58       16.18      2.36 o 
   0  11  13      609.56      639.08     12.48 o 
   1  11  13       12.63       12.02      2.88 o 
   2  11  13       14.48       15.69      2.85 o 
  -6   0  14      734.81      721.48     15.41 o 
  -4   0  14      481.85      469.11     11.13 o 
  -2   0  14      885.62      869.96     12.40 o 
   0   0  14      806.86      773.93     13.64 o 
   2   0  14        5.37        2.87      1.33 o 
   4   0  14       56.63       56.54      4.30 o 
   6   0  14       23.18       24.77      3.63 o 
  -7   1  14       42.93       42.17      3.55 o 
  -6   1  14      153.31      167.77      5.93 o 
  -5   1  14        4.13        5.97      1.63 o 
  -4   1  14        6.06        3.76      1.22 o 
  -3   1  14        2.99        3.97      1.12 o 
  -2   1  14        8.84        7.10      1.19 o 
  -1   1  14      544.45      518.71      6.17 o 
   0   1  14      357.82      335.53      4.75 o 
   1   1  14       17.79       19.41      1.42 o 
   2   1  14      149.64      141.51      3.43 o 
   3   1  14      441.22      442.09      7.65 o 
   4   1  14      151.31      155.13      4.60 o 
   5   1  14       41.26       42.88      2.88 o 
   6   1  14      145.80      141.74      7.34 o 
   7   1  14      135.77      149.52      5.10 o 
  -7   2  14      116.59      118.33      5.33 o 
  -6   2  14        4.04        6.29      2.12 o 
  -5   2  14        8.64        9.37      2.15 o 
  -4   2  14       64.05       71.22      3.07 o 
  -3   2  14       28.51       27.13      1.93 o 
  -2   2  14       19.59       17.84      1.57 o 
  -1   2  14        2.09        2.49      0.94 o 
   0   2  14      158.27      148.38      3.10 o 
   1   2  14        0.83        0.85      0.88 o 
   2   2  14        0.38        0.45      1.01 o 
   3   2  14       46.75       51.07      2.78 o 
   4   2  14       89.44       81.15      3.46 o 
   5   2  14        9.34        5.83      1.74 o 
   6   2  14       54.85       51.75      3.21 o 
   7   2  14      117.64      124.98      4.71 o 
  -7   3  14      136.70      137.12      5.73 o 
  -6   3  14      105.84      108.88      6.11 o 
  -5   3  14      363.42      370.41      7.05 o 
  -4   3  14        8.38       10.06      1.70 o 
  -3   3  14        7.19        7.78      1.58 o 
  -2   3  14       49.42       46.02      3.39 o 
  -1   3  14      130.29      139.85      3.33 o 
   0   3  14       51.61       41.00      1.81 o 
   1   3  14      109.18      107.02      2.89 o 
   2   3  14        0.67        1.86      1.13 o 
   3   3  14       13.07       10.81      1.76 o 
   4   3  14        6.67       11.76      1.87 o 
   5   3  14       27.74       31.17      2.63 o 
   6   3  14       37.34       41.72      3.06 o 
   7   3  14        6.14        6.06      2.08 o 
  -7   4  14       55.76       64.59      4.43 o 
  -6   4  14       45.27       52.02      3.83 o 
  -5   4  14        4.48        4.05      1.59 o 
  -4   4  14        2.81        1.95      1.43 o 
  -3   4  14      179.32      176.13      4.66 o 
  -2   4  14      121.57      126.82      3.92 o 
  -1   4  14       12.16       14.49      2.00 o 
   0   4  14      416.99      420.49      6.19 o 
   1   4  14      143.68      140.87      3.45 o 
   2   4  14      108.06      111.60      3.23 o 
   3   4  14      211.63      221.51      4.55 o 
   4   4  14      159.69      180.89      4.97 o 
   5   4  14        4.53        2.56      1.59 o 
   6   4  14       18.26       20.51      2.51 o 
  -6   5  14       66.36       74.19      3.88 o 
  -5   5  14       16.80       16.14      2.16 o 
  -4   5  14       56.78       56.22      3.04 o 
  -3   5  14       66.39       76.47      3.39 o 
  -2   5  14        1.62        1.65      1.29 o 
  -1   5  14        2.84        2.44      1.31 o 
   0   5  14        0.01        0.90      1.04 o 
   1   5  14      488.20      514.48     10.10 o 
   2   5  14       93.30       96.95      3.55 o 
   3   5  14      275.03      262.20      7.29 o 
   4   5  14      171.61      178.12      5.88 o 
   5   5  14      182.86      188.43      8.81 o 
   6   5  14       43.38       45.20      3.15 o 
  -6   6  14       13.82       14.02      2.21 o 
  -5   6  14       40.02       34.60      2.80 o 
  -4   6  14       11.30       11.39      2.02 o 
  -3   6  14       32.19       33.96      2.57 o 
  -2   6  14       22.23       22.67      2.20 o 
  -1   6  14      277.58      275.74      5.97 o 
   0   6  14        0.00       -0.65      1.03 o 
   1   6  14       47.91       46.51      2.68 o 
   2   6  14       12.51        9.84      1.75 o 
   3   6  14       48.69       45.16      4.36 o 
   4   6  14       19.18       20.56      4.08 o 
   5   6  14        8.58       11.39      2.42 o 
   6   6  14        6.52        1.01      2.79 o 
  -5   7  14        3.35        3.57      1.74 o 
  -4   7  14      127.16      128.50      4.46 o 
  -3   7  14       60.13       59.46      3.22 o 
  -2   7  14      151.91      135.17      4.39 o 
  -1   7  14      738.26      721.55     10.67 o 
   0   7  14      163.43      172.39      4.72 o 
   1   7  14      203.45      198.42      5.06 o 
   2   7  14       29.03       29.94      2.48 o 
   3   7  14       58.95       58.86      3.21 o 
   4   7  14      172.96      173.59      7.55 o 
   5   7  14       23.84       23.94      3.02 o 
  -5   8  14      103.04      103.83      4.40 o 
  -4   8  14       16.57       21.05      2.44 o 
  -3   8  14       47.04       43.86      3.04 o 
  -2   8  14      134.11      140.01      4.59 o 
  -1   8  14      258.52      244.06      5.92 o 
   0   8  14      257.87      275.58      7.43 o 
   1   8  14      300.53      303.36      7.77 o 
   2   8  14        7.11        5.68      1.76 o 
   3   8  14       29.64       33.01      2.83 o 
   4   8  14       44.00       46.95      3.12 o 
   5   8  14      128.61      124.67      7.76 o 
  -4   9  14        0.03       -0.61      2.23 o 
  -3   9  14        1.41        0.25      1.61 o 
  -2   9  14       10.17       12.21      2.14 o 
  -1   9  14       39.19       44.23      3.02 o 
   0   9  14       18.70       18.91      2.73 o 
   1   9  14        0.50        1.35      1.86 o 
   2   9  14      197.98      198.03      5.50 o 
   3   9  14        3.61        5.82      1.87 o 
   4   9  14      223.93      234.22      6.13 o 
  -3  10  14       10.84       12.39      2.38 o 
  -2  10  14       15.54       16.47      2.40 o 
  -1  10  14      139.67      137.70      4.84 o 
   0  10  14        4.74        5.80      2.12 o 
   1  10  14      172.38      185.59      6.45 o 
   2  10  14       22.27       24.55      3.22 o 
  -5   0  15      187.78      191.73      7.40 o 
  -3   0  15        0.55       -0.38      1.30 o 
  -1   0  15       25.01       30.41      2.96 o 
   1   0  15        6.70        4.13      1.52 o 
   3   0  15      124.94      128.84      5.80 o 
   5   0  15       25.70       26.37      4.48 o 
  -6   1  15       68.41       59.57      4.75 o 
  -5   1  15        0.46        4.03      1.96 o 
  -4   1  15       54.93       59.58      3.02 o 
  -3   1  15       15.54       13.12      2.23 o 
  -2   1  15       10.67       10.73      1.64 o 
  -1   1  15        3.39        2.78      1.41 o 
   0   1  15       38.77       36.97      1.90 o 
   1   1  15      143.20      147.95      3.62 o 
   2   1  15      214.50      212.51      5.10 o 
   3   1  15      105.29      109.44      3.90 o 
   4   1  15       61.84       63.30      3.24 o 
   5   1  15      226.81      231.87      6.84 o 
   6   1  15       51.10       53.10      3.34 o 
  -6   2  15      240.97      245.23      7.38 o 
  -5   2  15       58.46       57.77      3.83 o 
  -4   2  15       57.41       59.90      2.96 o 
  -3   2  15       12.41       10.63      1.70 o 
  -2   2  15      552.62      545.96      7.30 o 
  -1   2  15        0.01        0.78      0.95 o 
   0   2  15       25.18       23.84      1.96 o 
   1   2  15      126.00      111.84      2.85 o 
   2   2  15       15.18       15.87      1.64 o 
   3   2  15        9.31        9.63      1.73 o 
   4   2  15       28.64       24.79      2.55 o 
   5   2  15      200.52      201.74      5.54 o 
   6   2  15        0.00       -2.18      1.49 o 
  -6   3  15       72.24       72.58      4.50 o 
  -5   3  15       19.54       23.22      2.88 o 
  -4   3  15      148.76      154.50      4.49 o 
  -3   3  15       13.50       17.02      2.58 o 
  -2   3  15        1.81        2.64      1.32 o 
  -1   3  15      155.59      158.07      3.67 o 
   0   3  15        4.90        4.69      1.20 o 
   1   3  15      130.53      127.10      3.47 o 
   2   3  15      160.26      154.21      3.85 o 
   3   3  15      227.87      238.50      5.62 o 
   4   3  15        0.93        1.95      1.54 o 
   5   3  15      115.07      113.48      4.28 o 
   6   3  15       58.11       63.39      3.64 o 
  -6   4  15        5.34        5.14      2.27 o 
  -5   4  15       15.03       12.46      2.03 o 
  -4   4  15       22.91       28.10      2.47 o 
  -3   4  15      172.62      177.93      4.89 o 
  -2   4  15       31.54       34.48      2.46 o 
  -1   4  15       23.39       23.63      2.11 o 
   0   4  15       21.52       18.84      1.70 o 
   1   4  15        2.11        1.95      1.44 o 
   2   4  15       10.41       11.61      1.83 o 
   3   4  15      140.84      147.59      5.30 o 
   4   4  15      117.63      111.78      4.92 o 
   5   4  15      871.84      902.13     17.13 o 
   6   4  15       66.73       69.39      3.79 o 
  -5   5  15       51.79       50.57      3.26 o 
  -4   5  15       57.14       59.29      4.09 o 
  -3   5  15       65.22       63.42      3.24 o 
  -2   5  15       25.31       25.89      2.36 o 
  -1   5  15        4.88        1.30      1.50 o 
   0   5  15       10.63       14.06      1.60 o 
   1   5  15      408.03      432.80      7.61 o 
   2   5  15       34.16       38.92      3.98 o 
   3   5  15       14.75       15.09      2.47 o 
   4   5  15       76.58       73.12      4.28 o 
   5   5  15      280.34      274.20      7.78 o 
  -5   6  15        0.19       -0.93      1.61 o 
  -4   6  15      129.57      135.45      4.61 o 
  -3   6  15       34.07       33.96      2.73 o 
  -2   6  15       64.16       63.16      3.26 o 
  -1   6  15      384.32      359.95      7.04 o 
   0   6  15       31.47       31.55      2.96 o 
   1   6  15      139.81      138.92      4.30 o 
   2   6  15       78.33       85.20      3.61 o 
   3   6  15       82.08       78.98      4.17 o 
   4   6  15      513.95      542.85     11.72 o 
   5   6  15        6.14       10.19      2.59 o 
  -4   7  15       16.26       15.08      2.31 o 
  -3   7  15      104.05      101.58      5.84 o 
  -2   7  15        1.74        2.15      1.58 o 
  -1   7  15       47.66       39.64      3.06 o 
   0   7  15        2.23        3.77      2.25 o 
   1   7  15        1.63        1.48      1.88 o 
   2   7  15       17.33       17.55      2.22 o 
   3   7  15        0.45        2.17      1.64 o 
   4   7  15       36.90       38.33      3.55 o 
  -4   8  15        0.01        0.59      1.72 o 
  -3   8  15       30.92       30.73      2.78 o 
  -2   8  15      157.23      168.57      5.18 o 
  -1   8  15      157.15      156.54      4.92 o 
   0   8  15       22.64       33.00      3.20 o 
   1   8  15      107.72      106.58      4.94 o 
   2   8  15        6.05        6.50      1.95 o 
   3   8  15       15.43       15.26      2.36 o 
  -2   9  15        5.72        4.36      2.09 o 
  -1   9  15       62.20       72.80      4.36 o 
   0   9  15       87.98       92.70      4.70 o 
   1   9  15        0.78        2.51      2.62 o 
   2   9  15        9.81       13.52      4.30 o 
  -6   0  16     1477.24     1529.80     39.33 o 
  -4   0  16      211.48      191.91     10.03 o 
  -2   0  16      127.17      136.53      4.53 o 
   0   0  16      152.13      145.92      4.69 o 
   2   0  16        1.05        2.12      2.99 o 
   4   0  16      292.96      301.38      9.50 o 
  -5   1  16      209.64      199.37      6.57 o 
  -4   1  16        0.23       -0.59      1.68 o 
  -3   1  16      195.74      207.42      5.06 o 
  -2   1  16       10.35       13.44      1.41 o 
  -1   1  16      160.85      165.38      3.83 o 
   0   1  16       65.07       61.70      2.30 o 
   1   1  16       64.08       63.20      2.65 o 
   2   1  16      155.35      149.12      4.47 o 
   3   1  16        1.08        0.63      1.48 o 
   4   1  16       57.91       53.09      3.21 o 
   5   1  16        0.57        0.96      1.62 o 
  -5   2  16       15.61       15.39      2.67 o 
  -4   2  16        1.12        0.57      1.84 o 
  -3   2  16      127.80      137.38      5.76 o 
  -2   2  16        0.12       -0.75      1.19 o 
  -1   2  16        3.30        2.85      1.27 o 
   0   2  16      597.84      579.12      7.10 o 
   1   2  16      177.83      181.61      4.22 o 
   2   2  16      182.07      179.52      5.27 o 
   3   2  16       99.21      104.16      5.05 o 
   4   2  16      180.19      179.77      5.22 o 
   5   2  16        2.15        1.84      1.68 o 
  -5   3  16       52.95       55.62      4.05 o 
  -4   3  16       42.51       43.37      2.84 o 
  -3   3  16      102.56      116.41      4.06 o 
  -2   3  16       73.54       72.49      3.91 o 
  -1   3  16       34.17       33.30      3.01 o 
   0   3  16       36.63       35.55      2.13 o 
   1   3  16       15.59       14.46      1.94 o 
   2   3  16       20.52       21.78      2.69 o 
   3   3  16       49.16       49.09      3.54 o 
   4   3  16      190.35      197.51      6.20 o 
   5   3  16       14.31       15.76      2.35 o 
  -5   4  16        4.26        4.11      2.16 o 
  -4   4  16       82.57       87.36      3.77 o 
  -3   4  16      140.65      149.09      4.59 o 
  -2   4  16       62.62       59.79      3.13 o 
  -1   4  16        6.47        6.17      1.64 o 
   0   4  16       90.76       95.15      3.13 o 
   1   4  16       62.22       61.86      3.25 o 
   2   4  16       11.14       11.35      1.89 o 
   3   4  16       18.41       17.51      2.68 o 
   4   4  16      229.53      226.04      6.97 o 
   5   4  16      137.16      147.33      5.94 o 
  -4   5  16       67.59       78.39      3.76 o 
  -3   5  16      255.54      253.04      6.13 o 
  -2   5  16      159.62      171.94      4.97 o 
  -1   5  16        1.33        5.17      1.59 o 
   0   5  16      106.27      114.63      4.83 o 
   1   5  16      147.05      162.20      4.78 o 
   2   5  16       69.64       70.82      3.44 o 
   3   5  16        0.31       -2.15      1.80 o 
   4   5  16       82.90       86.84      4.67 o 
  -4   6  16        6.13        8.09      2.06 o 
  -3   6  16       23.27       24.18      2.72 o 
  -2   6  16       10.89       11.03      2.00 o 
  -1   6  16      110.25      108.82      4.60 o 
   0   6  16       70.34       63.86      3.90 o 
   1   6  16      167.19      178.66      5.40 o 
   2   6  16        9.14       10.47      3.26 o 
   3   6  16       11.89       11.39      2.64 o 
   4   6  16       88.41       85.27      4.73 o 
  -3   7  16        2.91        1.38      1.70 o 
  -2   7  16       17.90       23.53      2.69 o 
  -1   7  16       23.39       19.28      2.37 o 
   0   7  16       73.24       72.27      4.33 o 
   1   7  16       16.32       18.17      3.26 o 
   2   7  16       41.27       45.53      3.06 o 
   3   7  16        0.92        3.77      2.14 o 
  -2   8  16       10.95       18.89      3.47 o 
  -1   8  16        4.30        0.51      2.76 o 
   0   8  16        8.52        4.66      2.18 o 
   1   8  16        1.69        3.38      2.54 o 
   2   8  16        0.43       -0.31      1.95 o 
  -1   0  17        0.31        1.25      1.70 o 
   1   0  17      152.21      147.35      6.31 o 
   3   0  17       63.41       60.42      4.71 o 
  -4   1  17       15.62       15.10      2.63 o 
  -3   1  17      104.87      112.96      5.32 o 
  -2   1  17        5.41        6.79      1.62 o 
  -1   1  17        1.64        1.82      1.15 o 
   0   1  17       20.57       20.87      2.54 o 
   1   1  17        6.07        4.31      1.67 o 
   2   1  17        7.83        9.10      1.92 o 
   3   1  17        6.07        5.49      1.83 o 
   4   1  17       78.12       82.94      3.91 o 
  -4   2  17       47.98       60.70      4.03 o 
  -3   2  17        8.94        5.12      2.23 o 
  -2   2  17        1.58        5.77      2.03 o 
  -1   2  17       13.61       17.39      2.02 o 
   0   2  17       17.79       23.53      1.91 o 
   1   2  17      101.93       93.03      9.76 o 
   2   2  17        0.76       -0.08      1.72 o 
   3   2  17      115.41      114.32      4.26 o 
   4   2  17       52.93       62.57      3.53 o 
  -4   3  17       11.72       14.67      3.00 o 
  -3   3  17        2.69        2.98      1.61 o 
  -2   3  17       55.24       51.06      2.97 o 
  -1   3  17       46.97       63.44      3.15 o 
   0   3  17       66.21       70.42      3.69 o 
   1   3  17      267.13      302.08      6.41 o 
   2   3  17        0.59        1.88      1.87 o 
   3   3  17        0.57        2.05      2.02 o 
   4   3  17      107.25      115.13      5.25 o 
  -4   4  17        6.94        4.98      1.88 o 
  -3   4  17        2.48        3.12      1.69 o 
  -2   4  17       36.10       37.79      2.73 o 
  -1   4  17        0.01        0.08      1.42 o 
   0   4  17      142.66      153.60      5.49 o 
   1   4  17      200.05      207.09      6.98 o 
   2   4  17       94.65       99.77      4.71 o 
   3   4  17      102.45      104.63      5.04 o 
  -3   5  17       76.41       79.87      3.81 o 
  -2   5  17       75.83       75.86      3.88 o 
  -1   5  17       28.71       27.84      2.56 o 
   0   5  17       10.22       12.70      2.56 o 
   1   5  17        9.49        8.83      2.01 o 
   2   5  17        0.08        0.94      2.03 o 
   3   5  17       66.25       52.45      3.97 o 
  -2   6  17        0.23        2.61      1.75 o 
  -1   6  17       68.11       72.18      4.29 o 
   0   6  17      198.59      196.58      6.50 o 
   1   6  17       20.67       23.94      3.09 o 
   2   6  17       11.66       11.59      2.49 o 
   0   7  17       94.39       92.42      6.20 o 
   0   0  18       67.30       54.86      5.70 o 
   2   0  18       66.19       68.45      4.90 o 
  -3   1  18       22.83       28.94      3.45 o 
  -2   1  18       79.66       83.25      3.54 o 
  -1   1  18        0.55        0.88      1.29 o 
   0   1  18       14.21       10.90      2.92 o 
   1   1  18        3.50        2.57      1.92 o 
   2   1  18        7.48        5.53      1.84 o 
   3   1  18        1.22        2.44      1.76 o 
  -3   2  18      500.15      538.63     11.17 o 
  -2   2  18      123.04      133.07      4.43 o 
  -1   2  18      432.24      456.66      8.19 o 
   0   2  18       10.24       10.92      1.88 o 
   1   2  18       83.83       96.79      4.59 o 
   2   2  18        0.87       -1.85      3.44 o 
  -2   3  18       60.70       75.01      3.55 o 
  -1   3  18       24.72       34.91      2.69 o 
   0   3  18       28.71       33.11      3.13 o 
   1   3  18      420.38      426.13      9.37 o 
   2   3  18        0.91        0.94      2.03 o 
  -1   4  18       40.69       46.31      3.60 o 
   0   4  18       52.77       59.79      4.05 o 
   1   4  18       14.04       15.55      2.72 o 
                                                 
